# Supplementary material for: The Novel Key Genes of Non-obstructive Azoospermia Affect Spermatogenesis: Transcriptomic Analysis Based on RNA-Seq and scRNA-Seq Data
Source: Front Genet. 2021 Feb 26;12:608629. doi: 10.3389/fgene.2021.608629 (PMC7959792; doi:10.3389/fgene.2021.608629)
Supplement: Supplementary file 1 [file Data_Sheet_1.zip]

Archive with 8 entries (8 files):
- go-bp.xls
- go-cc.xls
- go-mf.xls
- GSE108886 DEGs.txt
- GSE109037.cds
- GSE145467 DEGs.txt
- kegg.xls
- string_interactions.tsv
