# Supplementary material for: The Novel Key Genes of Non-obstructive Azoospermia Affect Spermatogenesis: Transcriptomic Analysis Based on RNA-Seq and scRNA-Seq Data
Source: Front Genet. 2021 Feb 26;12:608629. doi: 10.3389/fgene.2021.608629 (PMC7959792; doi:10.3389/fgene.2021.608629)
Supplement: Supplementary file 1 [file Data_Sheet_1.zip › go-bp.xls]

## Sheet: Sheet1
Category	Term	Count	Ratio	PValue	Genes	List Total	Pop Hits	Pop Total	Fold Enrichment	Bonferroni	Benjamini	FDR
Biological process	spermatogenesis	51	9.78887	5.1e-28	SLC22A16, CCIN, PGAM2, SPATA31C1, PTTG1, YBX2, RPL39L, CCNA1, SPATA24, CABS1, CCDC136, ELL3, SPA17, BOLL, GTSF1, SHCBP1L, TESMIN, TCFL5, CNBD2, SPATA19, SPATA16, BRDT, CALR3, CREM, DIAPH3, SPATA31E1, ACSBG2, TEX40, SPATA9, OAZ3, SPANXA1, CCT6B, ROPN1B, MNS1, ODF1, SPATA6, C9ORF24, SPATA32, ADAM29, TNP1, RACGAP1, TNP2, RNF151, TSGA10, MYCBPAP, PRM1, PRM2, TSSK4, SPATA31A7, TSSK3, PRSS21	313	385	16792	7.10669	4.2e-25	4.2e-25	7.86e-25
Biological process	spermatid development	20	3.83877	1.36e-16	CAPZA3, FSCN3, ADAD1, SPINK2, TNP1, DPY19L2, HOOK1, SPAG6, GALNTL5, DDX25, DPY19L2P2, PIWIL1, PRM1, ODF2, RFX2, KLHL10, PRM2, TSSK1B, ZMYND15, NUP210L	313	77	16792	13.9347	9.15e-14	4.57e-14	1.67e-13
Biological process	multicellular organism development	33	6.33397	3.19e-09	PLCZ1, SLC22A16, H1FNT, CCIN, CREM, ADAD1, ACSBG2, DPY19L2, HEMGN, HOOK1, SPATA9, DDX25, PIWIL1, ODF2, ODF1, SPATA6, SPATA24, TNP1, BOLL, TNP2, SPDYA, TESMIN, TCFL5, SLC26A8, SPATA19, SPATA16, MYCBPAP, PRM1, TSSK1B, PRM2, TSSK4, TSSK3, TSSK6	313	521	16792	3.39809	2.63e-06	8.77e-07	4.92e-06
Biological process	cell differentiation	30	5.75816	1.12e-08	SLC22A16, CCIN, CREM, ACSBG2, SPATA31E1, SPATA31C1, HEMGN, GLRX2, TEX40, SPATA9, ODF1, SPATA6, C9ORF24, SPATA24, BOLL, TNP2, GTSF1, SHCBP1L, TESMIN, RNF151, TCFL5, SPATA19, SPATA16, MYCBPAP, BRDT, CALR3, PRM1, TSSK4, SPATA31A7, TSSK3	313	462	16792	3.48367	9.26e-06	2.32e-06	1.73e-05
Biological process	sperm motility	11	2.11132	4.93e-08	GAPDHS, LDHC, SLC22A16, LRRC6, SLC26A8, DNAI1, SMCP, ROPN1B, TNP1, PGK2, AKAP4	313	54	16792	10.9284	4.06e-05	8.12e-06	7.6e-05
Biological process	motile cilium assembly	7	1.34357	1.7e-07	LRRC6, BBS5, DNAAF3, BBOF1, ZMYND10, SPATA6, AKAP4	313	15	16792	25.036	0.00014	2.34e-05	0.000263
Biological process	acrosome reaction	6	1.15163	7.92e-06	ACR, TRIM36, ROPN1B, ABHD2, TNP2, PCSK4	313	16	16792	20.1182	0.006503	0.000932	0.0122
Biological process	cell wall macromolecule catabolic process	5	0.959693	3.48e-05	LYZL1, LYZL2, SPACA3, LYZL6, LYZL4	313	11	16792	24.3857	0.028271	0.003578	0.053617
Biological process	binding of sperm to zona pellucida	7	1.34357	4.04e-05	HSPA1L, ACR, ZPBP, ADAM2, SPA17, ATP8B3, PCSK4	313	35	16792	10.7297	0.032752	0.003693	0.062257
Biological process	epithelial cilium movement	5	0.959693	7.32e-05	DNAI1, SPA17, ROPN1L, SPAG17, CABYR	313	13	16792	20.6341	0.058551	0.006015	0.112769
