# Supplementary material for: The Novel Key Genes of Non-obstructive Azoospermia Affect Spermatogenesis: Transcriptomic Analysis Based on RNA-Seq and scRNA-Seq Data
Source: Front Genet. 2021 Feb 26;12:608629. doi: 10.3389/fgene.2021.608629 (PMC7959792; doi:10.3389/fgene.2021.608629)
Supplement: Supplementary file 1 [file Data_Sheet_1.zip › go-cc.xls]

## Sheet: Sheet1
Category	Term	Count	Ratio	PValue	Genes	List Total	Pop Hits	Pop Total	Fold Enrichment	Bonferroni	Benjamini	FDR
Cellular component	motile cilium	20	3.83877	1.63e-15	LDHC, CABS1, FSCB, SAXO1, SPA17, ROPN1L, CABYR, SPAG17, SPAG16, ACTL7A, SPAG6, ROPN1B, CFAP206, TSGA10, OXCT2, MNS1, PAFAH1B1, TSSK1B, AKAP4, IQUB	392	76	18224	12.2342	4.18e-13	4.18e-13	2.16e-12
Cellular component	acrosomal vesicle	17	3.26296	1.71e-11	ACR, SPACA3, ACRBP, SPACA9, CAPZA3, SPACA7, SPINK2, ABHD2, MROH2B, RACGAP1, IQCF1, TSKS, TRIM36, CAPN11, TSSK1B, PCSK4, IQUB	392	82	18224	9.63813	4.28e-09	2.14e-09	2.22e-08
Cellular component	acrosomal membrane	7	1.34357	2.01e-06	SPACA3, ACRBP, ZPBP, TMEM225, CCDC136, ATP8B3, PCSK4	392	19	18224	17.1278	0.000505	0.000168	0.002613
Cellular component	nucleus	156	29.9424	1.44e-05	LDHC, CCIN, CAPZA3, FAM209A, FAM209B, PGAM2, C2ORF70, PTTG1, OTUB2, ZNF829, PGR, DDX25, PHTF1, FBXO25, PDHA2, CCNA1, IZUMO2, AKIRIN1, IZUMO4, SPATA24, SOCS7, H2AFJ, HDAC11, ELL3, DCAF1, HSPB9, ZNF233, TCFL5, CAMK4, SPAG6, PSMA6, ACTL7A, PIAS2, TEX35, AKAP4, ACR, HMGB4, EFCAB6, MSMB, NEK2, NT5C1B, DIAPH3, SOX5, ZSCAN5A, ROPN1, BANF2, SYCP2, COIL, SESN3, OAZ3, OVOL2, ZPBP, TCP10L, TRIM69, LYL1, ASR…	392	5415	18224	1.33932	0.003602	0.000902	0.018684
Cellular component	microtubule	19	3.64683	0.000143	NEK2, KIF15, TTLL6, RACGAP1, TCTE3, SPAG17, HOOK1, KIF2B, TPGS2, SPAG6, DNAI1, DYNLL2, TEKT1, CEP170, TUBA3D, TUBA4A, ODF2, DYNLRB2, TUBB4B	392	311	18224	2.84021	0.035245	0.007151	0.185652
Cellular component	sperm fibrous sheath	4	0.767754	0.000322	SPA17, CABYR, PGK2, AKAP4	392	7	18224	26.5656	0.077589	0.013371	0.417399
Cellular component	ciliary basal body	9	1.72745	0.001225	BBS5, B9D1, BBOF1, CEP41, ODF2, TTLL6, SAXO1, RAB3IP, SPATA7	392	98	18224	4.26947	0.264872	0.043006	1.58098
Cellular component	centriole	9	1.72745	0.003021	TSKS, DEUP1, CEP170, LRRCC1, CEP41, ODF2, CETN1, CEP55, SAXO1	392	113	18224	3.70273	0.532099	0.09057	3.85704
Cellular component	male germ cell nucleus	4	0.767754	0.004459	ACTL7A, TCFL5, TNP1, TNP2	392	16	18224	11.6225	0.67425	0.117172	5.64332
Cellular component	axoneme	7	1.34357	0.007434	SPAG6, DRC3, MNS1, ARMC4, RPGRIP1, SPATA7, SPAG16	392	80	18224	4.06786	0.846332	0.170802	9.24434
