# Supplementary material for: The Novel Key Genes of Non-obstructive Azoospermia Affect Spermatogenesis: Transcriptomic Analysis Based on RNA-Seq and scRNA-Seq Data
Source: Front Genet. 2021 Feb 26;12:608629. doi: 10.3389/fgene.2021.608629 (PMC7959792; doi:10.3389/fgene.2021.608629)
Supplement: Supplementary file 1 [file Data_Sheet_1.zip › GSE108886 DEGs.txt]

ID	adj.P.Val	P.Value	t	B	logFC	Gene.symbol	Gene.title
ILMN_1880905	1.53e-08	3.23e-13	-3.72e+01	19.716609	-2.20	TUSC7	tumor suppressor candidate 7 (non-protein coding)
ILMN_3246484	6.18e-08	2.99e-12	-3.05e+01	18.055029	-3.31	TUSC7	tumor suppressor candidate 7 (non-protein coding)
ILMN_2206294	6.18e-08	3.92e-12	-2.98e+01	17.839173	-1.71	TEX26	testis expressed 26
ILMN_1660536	7.13e-08	6.03e-12	-2.87e+01	17.491341	-1.72	USP50	ubiquitin specific peptidase 50
ILMN_1744239	7.27e-08	7.68e-12	-2.81e+01	17.291673	-2.82	FEM1B	fem-1 homolog B
ILMN_3307659	7.46e-08	9.46e-12	-2.75e+01	17.118986	-2.00	SFT2D2	SFT2 domain containing 2
ILMN_1738395	7.75e-08	1.15e-11	-2.71e+01	16.958292	-2.25	TPD52L3	tumor protein D52 like 3
ILMN_1783598	8.03e-08	1.46e-11	-2.65e+01	16.753004	-2.03	CAB39L	calcium binding protein 39 like
ILMN_1738957	8.03e-08	1.68e-11	-2.62e+01	16.635803	-4.14
ILMN_1684339	8.03e-08	1.84e-11	-2.60e+01	16.556876	-1.66	LRIT1	leucine rich repeat, Ig-like and transmembrane domains 1
ILMN_3237884	8.03e-08	2.16e-11	-2.56e+01	16.420115	-3.23	LINC01096	long intergenic non-protein coding RNA 1096
ILMN_1770616	8.03e-08	2.17e-11	-2.56e+01	16.417081	-2.61	C12orf56	chromosome 12 open reading frame 56
ILMN_1674696	8.03e-08	2.21e-11	-2.55e+01	16.402198	-3.59	OLAH	oleoyl-ACP hydrolase
ILMN_1737912	9.55e-08	2.82e-11	-2.50e+01	16.188946	-9.18e-01	GLRX2	glutaredoxin 2
ILMN_1652719	9.69e-08	3.07e-11	-2.48e+01	16.11589	-3.63	TMCO5A	transmembrane and coiled-coil domains 5A
ILMN_1714222	1.19e-07	4.50e-11	-2.40e+01	15.78148	-1.83	C1orf105	chromosome 1 open reading frame 105
ILMN_1668708	1.19e-07	4.65e-11	-2.39e+01	15.753493	-4.29	PER2	period circadian clock 2
ILMN_3238709	1.19e-07	4.69e-11	-2.39e+01	15.744254	-1.06
ILMN_1750902	1.19e-07	4.79e-11	-2.38e+01	15.726385	-3.10	LYZL6	lysozyme like 6
ILMN_1691299	1.20e-07	5.08e-11	-2.37e+01	15.674138	-1.55	CFAP126	cilia and flagella associated protein 126
ILMN_1709035	1.34e-07	6.02e-11	-2.33e+01	15.523992	-3.88	C6orf10	chromosome 6 open reading frame 10
ILMN_1788061	1.34e-07	7.02e-11	-2.30e+01	15.386601	-2.16	SEPT12	septin 12
ILMN_1739198	1.34e-07	7.13e-11	-2.30e+01	15.372827	-3.87	SCP2D1	SCP2 sterol binding domain containing 1
ILMN_1749054	1.34e-07	7.14e-11	-2.30e+01	15.371308	-3.06	CT62	cancer/testis antigen 62
ILMN_1715567	1.34e-07	7.91e-11	-2.28e+01	15.279618	-3.34	C12orf50	chromosome 12 open reading frame 50
ILMN_3243606	1.34e-07	7.95e-11	-2.28e+01	15.27553	-1.65	SAMD15	sterile alpha motif domain containing 15
ILMN_1841019	1.34e-07	8.26e-11	-2.27e+01	15.2405	-1.62	LINC00347	long intergenic non-protein coding RNA 347
ILMN_3230442	1.34e-07	8.31e-11	-2.27e+01	15.235342	-1.23
ILMN_1746829	1.34e-07	8.34e-11	-2.27e+01	15.232402	-2.43	PDZD9	PDZ domain containing 9
ILMN_1808797	1.34e-07	8.51e-11	-2.26e+01	15.21428	-1.90	ADCY10	adenylate cyclase 10, soluble
ILMN_1753131	1.42e-07	9.31e-11	-2.24e+01	15.133029	-2.49	SPATA16	spermatogenesis associated 16
ILMN_1785202	1.51e-07	1.04e-10	-2.22e+01	15.035215	-2.90	STAT4	signal transducer and activator of transcription 4
ILMN_1680727	1.51e-07	1.05e-10	-2.22e+01	15.020768	-2.63	GLRX2	glutaredoxin 2
ILMN_1768076	1.95e-07	1.40e-10	-2.16e+01	14.761759	-1.74	ZC3H14	zinc finger CCCH-type containing 14
ILMN_3277209	1.97e-07	1.46e-10	-2.16e+01	14.726921	-2.41
ILMN_3244673	2.03e-07	1.56e-10	-2.14e+01	14.663448	-3.48	KCNU1	potassium calcium-activated channel subfamily U member 1
ILMN_1652181	2.03e-07	1.59e-10	-2.14e+01	14.64774	-3.97	KIF2B	kinesin family member 2B
ILMN_1783969	2.09e-07	1.70e-10	-2.13e+01	14.58789	-2.24	FAM24A	family with sequence similarity 24 member A
ILMN_3188165	2.09e-07	1.75e-10	-2.12e+01	14.561063	-3.03	VPS13A-AS1	VPS13A antisense RNA 1
ILMN_1721564	2.09e-07	1.77e-10	-2.12e+01	14.546378	-3.36	FANCD2OS	FANCD2 opposite strand
ILMN_2111445	2.09e-07	1.88e-10	-2.11e+01	14.494924	-3.34	LYZL1	lysozyme like 1
ILMN_1707311	2.09e-07	1.89e-10	-2.11e+01	14.486836	-4.11	CCDC54	coiled-coil domain containing 54
ILMN_1849228	2.09e-07	1.90e-10	-2.10e+01	14.483352	-3.80	LINC01096	long intergenic non-protein coding RNA 1096
ILMN_1780460	2.14e-07	1.99e-10	-2.10e+01	14.438815	-2.84	CARNMT1	carnosine N-methyltransferase 1
ILMN_1672624	2.21e-07	2.15e-10	-2.08e+01	14.368014	-1.50
ILMN_2196409	2.21e-07	2.21e-10	-2.08e+01	14.342057	-3.44	TPPP2	tubulin polymerization promoting protein family member 2
ILMN_3220765	2.21e-07	2.23e-10	-2.07e+01	14.336429	-2.51
ILMN_2170814	2.21e-07	2.26e-10	-2.07e+01	14.322889	-2.37	LAMP3	lysosomal associated membrane protein 3
ILMN_2364819	2.21e-07	2.29e-10	-2.07e+01	14.310987	-2.29	USP44	ubiquitin specific peptidase 44
ILMN_1674349	2.87e-07	3.09e-10	-2.01e+01	14.031233	-2.66	HRASLS5	HRAS like suppressor family member 5
ILMN_2100871	2.87e-07	3.11e-10	-2.01e+01	14.026424	-1.21	ADAM30	ADAM metallopeptidase domain 30
ILMN_3241005	2.87e-07	3.15e-10	-2.01e+01	14.01391	-3.16	MFSD6L	major facilitator superfamily domain containing 6 like
ILMN_1700588	2.91e-07	3.32e-10	-2.00e+01	13.966632	-3.03	C7orf34	chromosome 7 open reading frame 34
ILMN_1769886	2.91e-07	3.32e-10	-2.00e+01	13.965453	-2.82	SIRPD	signal regulatory protein delta
ILMN_1814256	2.91e-07	3.38e-10	-2.00e+01	13.949288	-2.07
ILMN_3190621	2.93e-07	3.46e-10	-1.99e+01	13.926168	-4.10
ILMN_1659209	3.05e-07	3.67e-10	-1.98e+01	13.870913	-2.71
ILMN_1688034	3.09e-07	3.88e-10	-1.97e+01	13.820957	-2.46	COIL	coilin
ILMN_1728450	3.09e-07	3.89e-10	-1.97e+01	13.818166	-1.67
ILMN_1749516	3.09e-07	3.99e-10	-1.97e+01	13.793195	-2.76	TMEM225	transmembrane protein 225
ILMN_1690877	3.09e-07	4.00e-10	-1.97e+01	13.790322	-3.76
ILMN_1848576	3.09e-07	4.05e-10	-1.97e+01	13.779881	-8.49e-01
ILMN_3235526	3.14e-07	4.22e-10	-1.96e+01	13.741121	-3.73	FAM205A	family with sequence similarity 205 member A
ILMN_1759933	3.14e-07	4.34e-10	-1.95e+01	13.714396	-4.65	MS4A6E	membrane spanning 4-domains A6E
ILMN_3249045	3.14e-07	4.44e-10	-1.95e+01	13.694361	-1.71	LINC01548	long intergenic non-protein coding RNA 1548
ILMN_1813670	3.14e-07	4.51e-10	-1.95e+01	13.677941	-1.63	SLC25A2	solute carrier family 25 member 2
ILMN_1749827	3.14e-07	4.70e-10	-1.94e+01	13.640312	-3.53	NT5C1B	5'-nucleotidase, cytosolic IB
ILMN_3187300	3.14e-07	4.70e-10	-1.94e+01	13.639809	-2.23
ILMN_3235133	3.14e-07	4.72e-10	-1.94e+01	13.635699	-2.88
ILMN_1751069	3.14e-07	4.73e-10	-1.94e+01	13.633818	-1.38	EQTN	equatorin
ILMN_2105298	3.14e-07	4.81e-10	-1.93e+01	13.618516	-3.26	C12orf50	chromosome 12 open reading frame 50
ILMN_1666165	3.14e-07	4.85e-10	-1.93e+01	13.6107	-9.09e-01
ILMN_1670829	3.14e-07	4.85e-10	-1.93e+01	13.610689	-2.39	ASB17	ankyrin repeat and SOCS box containing 17
ILMN_1696867	3.23e-07	5.04e-10	-1.93e+01	13.573478	-1.77	TPD52L3	tumor protein D52 like 3
ILMN_1655296	3.27e-07	5.20e-10	-1.92e+01	13.544852	-2.79	UTRN	utrophin
ILMN_3232551	3.27e-07	5.25e-10	-1.92e+01	13.535737	-1.29
ILMN_1771148	3.44e-07	5.63e-10	-1.91e+01	13.469472	-2.82
ILMN_1774945	3.44e-07	5.67e-10	-1.91e+01	13.4631	-6.96e-01	NRG3	neuregulin 3
ILMN_1763184	3.58e-07	5.97e-10	-1.90e+01	13.414574	-4.42	RNF148	ring finger protein 148
ILMN_2071473	3.59e-07	6.10e-10	-1.89e+01	13.393908	-1.05	FAM47C	family with sequence similarity 47 member C
ILMN_1807201	3.59e-07	6.15e-10	-1.89e+01	13.386285	-1.65	FAM104A	family with sequence similarity 104 member A
ILMN_1784799	3.73e-07	6.46e-10	-1.88e+01	13.339909	-1.53	TRIM59	tripartite motif containing 59
ILMN_1747831	3.74e-07	6.69e-10	-1.88e+01	13.306369	-2.78	LYZL4	lysozyme like 4
ILMN_1691962	3.74e-07	6.72e-10	-1.88e+01	13.30224	-1.80	OR2H1	olfactory receptor family 2 subfamily H member 1
ILMN_1797753	3.74e-07	6.72e-10	-1.88e+01	13.301937	-3.56
ILMN_1881668	3.89e-07	7.06e-10	-1.87e+01	13.254824	-1.63	LOC101928107	uncharacterized LOC101928107
ILMN_1674190	3.90e-07	7.17e-10	-1.87e+01	13.241294	-4.09
ILMN_1722640	3.92e-07	7.29e-10	-1.86e+01	13.224984	-2.73
ILMN_3204668	4.09e-07	7.68e-10	-1.85e+01	13.17477	-2.46
ILMN_1754658	4.28e-07	8.16e-10	-1.84e+01	13.118088	-1.63	CDRT1	CMT1A duplicated region transcript 1
ILMN_1760955	4.28e-07	8.22e-10	-1.84e+01	13.110223	-5.16	C1orf100	chromosome 1 open reading frame 100
ILMN_1674837	4.31e-07	8.37e-10	-1.84e+01	13.093051	-4.14
ILMN_1674983	4.31e-07	8.48e-10	-1.84e+01	13.081161	-1.93
ILMN_2097943	4.53e-07	9.15e-10	-1.83e+01	13.008771	-1.92	C1orf87	chromosome 1 open reading frame 87
ILMN_1719283	4.53e-07	9.16e-10	-1.83e+01	13.007405	-1.64	MROH2B	maestro heat like repeat family member 2B
ILMN_3309194	4.53e-07	9.18e-10	-1.82e+01	13.005329	-3.17	PWRN2	Prader-Willi region non-protein coding RNA 2
ILMN_1726189	4.60e-07	9.43e-10	-1.82e+01	12.979414	-3.79	MS4A14	membrane spanning 4-domains A14
ILMN_2071028	4.60e-07	9.54e-10	-1.82e+01	12.968895	-3.79	FANCD2OS	FANCD2 opposite strand
ILMN_2168903	4.72e-07	9.87e-10	-1.81e+01	12.936141	-1.34	FAM47B	family with sequence similarity 47 member B
ILMN_2091221	5.35e-07	1.13e-09	-1.79e+01	12.805128	-2.87	TULP2	tubby like protein 2
ILMN_3249197	5.39e-07	1.16e-09	-1.79e+01	12.78412	-9.71e-01
ILMN_1811014	5.39e-07	1.16e-09	-1.79e+01	12.780244	-2.36	PGR	progesterone receptor
ILMN_2153787	5.50e-07	1.20e-09	-1.78e+01	12.745928	-3.93	ARRDC5	arrestin domain containing 5
ILMN_1798045	5.50e-07	1.21e-09	-1.78e+01	12.741541	-2.49	ADAM32	ADAM metallopeptidase domain 32
ILMN_3266027	5.53e-07	1.25e-09	-1.77e+01	12.710643	-8.40e-01	EFCAB10	EF-hand calcium binding domain 10
ILMN_1731412	5.53e-07	1.25e-09	-1.77e+01	12.709263	-3.06	UBTD2	ubiquitin domain containing 2
ILMN_1775926	5.53e-07	1.25e-09	-1.77e+01	12.707873	-4.16	SPATA6	spermatogenesis associated 6
ILMN_1689635	5.53e-07	1.26e-09	-1.77e+01	12.699562	-4.03	FSCN3	fascin actin-bundling protein 3
ILMN_1669805	5.56e-07	1.29e-09	-1.77e+01	12.676274	-1.11	C1orf87	chromosome 1 open reading frame 87
ILMN_1652963	5.56e-07	1.31e-09	-1.77e+01	12.661188	-2.99	C1orf194	chromosome 1 open reading frame 194
ILMN_2273572	5.56e-07	1.32e-09	-1.77e+01	12.658483	-2.39	OSCP1	organic solute carrier partner 1
ILMN_2041463	5.56e-07	1.33e-09	-1.76e+01	12.652936	-4.49	C3orf30	chromosome 3 open reading frame 30
ILMN_1891901	5.56e-07	1.33e-09	-1.76e+01	12.651225	-1.93
ILMN_2129649	5.71e-07	1.38e-09	-1.76e+01	12.616781	-8.32e-01	RAB27B	RAB27B, member RAS oncogene family
ILMN_1705735	5.74e-07	1.39e-09	-1.76e+01	12.604333	-1.44	C9orf131	chromosome 9 open reading frame 131
ILMN_1660963	5.79e-07	1.42e-09	-1.75e+01	12.587757	-3.55	CCIN	calicin
ILMN_1805730	6.34e-07	1.57e-09	-1.74e+01	12.49092	-2.55	C4orf17	chromosome 4 open reading frame 17
ILMN_3232949	6.54e-07	1.63e-09	-1.73e+01	12.453506	-3.39	FAM71E2	family with sequence similarity 71 member E2
ILMN_3231935	6.54e-07	1.65e-09	-1.73e+01	12.445012	-1.92
ILMN_3305472	6.83e-07	1.73e-09	-1.72e+01	12.395031	-1.62	MARCH10	membrane associated ring-CH-type finger 10
ILMN_1674580	7.01e-07	1.80e-09	-1.72e+01	12.355335	-4.64	TRIM36	tripartite motif containing 36
ILMN_2068698	7.01e-07	1.82e-09	-1.71e+01	12.345851	-8.92e-01	RSPH4A	radial spoke head 4 homolog A
ILMN_2281502	7.01e-07	1.82e-09	-1.71e+01	12.345759	-3.01
ILMN_1681616	7.05e-07	1.85e-09	-1.71e+01	12.333485	-2.42	GTF2A1L	general transcription factor IIA subunit 1 like
ILMN_1789446	7.58e-07	2.02e-09	-1.70e+01	12.246104	-4.05	IRGC	immunity related GTPase cinema
ILMN_1830334	7.58e-07	2.03e-09	-1.70e+01	12.241412	-3.33	LOC101928614	uncharacterized LOC101928614
ILMN_1738979	7.58e-07	2.04e-09	-1.70e+01	12.238878	-1.29	SPATA5	spermatogenesis associated 5
ILMN_1719143	7.61e-07	2.06e-09	-1.70e+01	12.22755	-5.14e-01	APOBEC2	apolipoprotein B mRNA editing enzyme catalytic subunit 2
ILMN_1699182	7.70e-07	2.10e-09	-1.69e+01	12.209473	-3.55
ILMN_1784302	7.89e-07	2.17e-09	-1.69e+01	12.178341	-2.37	LIPJ	lipase family member J
ILMN_1719835	7.94e-07	2.21e-09	-1.68e+01	12.156873	-1.95	OSCP1	organic solute carrier partner 1
ILMN_1674373	7.94e-07	2.24e-09	-1.68e+01	12.14746	-2.50	TBATA	thymus, brain and testes associated
ILMN_1730601	7.94e-07	2.24e-09	-1.68e+01	12.145131	-2.93	ERICH6	glutamate rich 6
ILMN_3301359	7.94e-07	2.27e-09	-1.68e+01	12.134858	-2.51	CCDC169	coiled-coil domain containing 169
ILMN_1776395	7.94e-07	2.27e-09	-1.68e+01	12.134566	-2.41	ARMC4	armadillo repeat containing 4
ILMN_1814631	8.22e-07	2.36e-09	-1.67e+01	12.093708	-3.20	SMCP	sperm mitochondria associated cysteine rich protein
ILMN_2161955	8.28e-07	2.40e-09	-1.67e+01	12.07949	-4.30	PGK2	phosphoglycerate kinase 2
ILMN_1662791	8.84e-07	2.59e-09	-1.66e+01	12.004625	-2.21
ILMN_3241894	8.84e-07	2.60e-09	-1.66e+01	12.002818	-1.60	ADCY10	adenylate cyclase 10, soluble
ILMN_2042792	8.87e-07	2.62e-09	-1.66e+01	11.991765	-2.52	TEX29	testis expressed 29
ILMN_2320277	8.98e-07	2.67e-09	-1.66e+01	11.973331	-4.90
ILMN_1712360	9.08e-07	2.72e-09	-1.65e+01	11.955702	-1.77	WISP3	WNT1 inducible signaling pathway protein 3
ILMN_1720898	9.74e-07	2.96e-09	-1.64e+01	11.874425	-4.31	C10orf62	chromosome 10 open reading frame 62
ILMN_2063106	9.74e-07	2.96e-09	-1.64e+01	11.872935	-2.67	CLK2P1	CDC like kinase 2, pseudogene 1
ILMN_1796639	9.79e-07	3.00e-09	-1.64e+01	11.861894	-3.83	UBQLN3	ubiquilin 3
ILMN_1752744	1.01e-06	3.12e-09	-1.63e+01	11.823534	-4.19	BPIFA3	BPI fold containing family A member 3
ILMN_1769290	1.04e-06	3.28e-09	-1.62e+01	11.774312	-1.59	TTC39B	tetratricopeptide repeat domain 39B
ILMN_1710026	1.04e-06	3.28e-09	-1.62e+01	11.772964	-3.14	RNF133	ring finger protein 133
ILMN_1806003	1.04e-06	3.29e-09	-1.62e+01	11.769983	-1.08	SPEF2	sperm flagellar 2
ILMN_1788305	1.04e-06	3.31e-09	-1.62e+01	11.766681	-2.39	EFCAB5	EF-hand calcium binding domain 5
ILMN_3301372	1.05e-06	3.34e-09	-1.62e+01	11.755258	-3.50
ILMN_1794968	1.05e-06	3.39e-09	-1.62e+01	11.742671	-1.22	LRRC28	leucine rich repeat containing 28
ILMN_1730940	1.05e-06	3.39e-09	-1.62e+01	11.741854	-1.33	KLHDC3	kelch domain containing 3
ILMN_1663592	1.06e-06	3.47e-09	-1.62e+01	11.71956	-1.95
ILMN_1752169	1.06e-06	3.48e-09	-1.62e+01	11.717115	-4.16	MS4A5	membrane spanning 4-domains A5
ILMN_1743371	1.10e-06	3.62e-09	-1.61e+01	11.676467	-2.85	ABHD1	abhydrolase domain containing 1
ILMN_1807211	1.10e-06	3.68e-09	-1.61e+01	11.661325	-1.06	NICN1	nicolin 1
ILMN_2293012	1.10e-06	3.68e-09	-1.61e+01	11.661116	-2.16	ADAM32	ADAM metallopeptidase domain 32
ILMN_3261837	1.11e-06	3.75e-09	-1.60e+01	11.643136	-2.30
ILMN_1792296	1.11e-06	3.76e-09	-1.60e+01	11.640572	-3.45	CCDC83	coiled-coil domain containing 83
ILMN_2245523	1.11e-06	3.80e-09	-1.60e+01	11.629701	-1.29	TMEM202	transmembrane protein 202
ILMN_2356895	1.11e-06	3.80e-09	-1.60e+01	11.629046	-1.83	MRPL42	mitochondrial ribosomal protein L42
ILMN_3306691	1.11e-06	3.86e-09	-1.60e+01	11.615492	-2.11	HSD52	uncharacterized LOC729467
ILMN_1807212	1.11e-06	3.86e-09	-1.60e+01	11.614381	-2.55	USP44	ubiquitin specific peptidase 44
ILMN_1768007	1.12e-06	3.91e-09	-1.60e+01	11.603199	-4.22	C2orf57	chromosome 2 open reading frame 57
ILMN_2361737	1.12e-06	3.93e-09	-1.60e+01	11.596313	-3.51	TRIM36	tripartite motif containing 36
ILMN_2119297	1.18e-06	4.16e-09	-1.59e+01	11.540906	-4.32	SAMD4A	sterile alpha motif domain containing 4A
ILMN_1798914	1.18e-06	4.19e-09	-1.59e+01	11.533761	-3.44	CCDC185	coiled-coil domain containing 185
ILMN_1775584	1.18e-06	4.24e-09	-1.59e+01	11.522775	-3.17
ILMN_2259520	1.18e-06	4.26e-09	-1.59e+01	11.518251	-2.69	C10orf53	chromosome 10 open reading frame 53
ILMN_1691668	1.18e-06	4.27e-09	-1.59e+01	11.514942	-1.54	LRRC73	leucine rich repeat containing 73
ILMN_1767168	1.21e-06	4.39e-09	-1.58e+01	11.488312	-2.46	CAMK4	calcium/calmodulin dependent protein kinase IV
ILMN_2198270	1.21e-06	4.42e-09	-1.58e+01	11.48152	-4.18	FAM209A	family with sequence similarity 209 member A
ILMN_1750678	1.21e-06	4.45e-09	-1.58e+01	11.474154	-4.31	TIMD4	T-cell immunoglobulin and mucin domain containing 4
ILMN_3238402	1.23e-06	4.54e-09	-1.58e+01	11.455968	-2.41
ILMN_2344744	1.23e-06	4.63e-09	-1.57e+01	11.435962	-2.81	C10orf53	chromosome 10 open reading frame 53
ILMN_1659464	1.23e-06	4.65e-09	-1.57e+01	11.432925	-4.19	FAM71F1	family with sequence similarity 71 member F1
ILMN_1657891	1.23e-06	4.65e-09	-1.57e+01	11.431975	-1.62	TNKS	tankyrase
ILMN_1665458	1.23e-06	4.67e-09	-1.57e+01	11.428299	-2.54	PDHA2	pyruvate dehydrogenase (lipoamide) alpha 2
ILMN_2135537	1.24e-06	4.71e-09	-1.57e+01	11.418903	-5.12	KIF2B	kinesin family member 2B
ILMN_1743465	1.25e-06	4.79e-09	-1.57e+01	11.402804	-3.55	TSPAN16	tetraspanin 16
ILMN_1761016	1.25e-06	4.79e-09	-1.57e+01	11.402409	-1.42	SPZ1	spermatogenic leucine zipper 1
ILMN_1690158	1.26e-06	4.87e-09	-1.57e+01	11.385816	-4.29
ILMN_3237511	1.26e-06	4.88e-09	-1.57e+01	11.384491	-1.79	C4orf47	chromosome 4 open reading frame 47
ILMN_2210534	1.27e-06	4.98e-09	-1.56e+01	11.364845	-3.28
ILMN_1748927	1.27e-06	5.01e-09	-1.56e+01	11.358225	-2.92	IQCF5	IQ motif containing F5
ILMN_1733774	1.27e-06	5.03e-09	-1.56e+01	11.353822	-1.18	MARCH10	membrane associated ring-CH-type finger 10
ILMN_2365023	1.28e-06	5.07e-09	-1.56e+01	11.346258	-3.75	C9orf24	chromosome 9 open reading frame 24
ILMN_2234710	1.30e-06	5.22e-09	-1.56e+01	11.319041	-2.03	C12orf60	chromosome 12 open reading frame 60
ILMN_1658337	1.30e-06	5.23e-09	-1.56e+01	11.317115	-3.13	AKIRIN1	akirin 1
ILMN_1757769	1.32e-06	5.33e-09	-1.55e+01	11.297825	-4.98	PLCZ1	phospholipase C zeta 1
ILMN_1778940	1.33e-06	5.39e-09	-1.55e+01	11.286295	-1.41	FAM47B	family with sequence similarity 47 member B
ILMN_1695812	1.33e-06	5.43e-09	-1.55e+01	11.280087	-3.47	KRT72	keratin 72
ILMN_1653940	1.36e-06	5.57e-09	-1.55e+01	11.254319	-4.10	USP2	ubiquitin specific peptidase 2
ILMN_1774390	1.36e-06	5.61e-09	-1.55e+01	11.246305	-1.82
ILMN_1723381	1.38e-06	5.71e-09	-1.54e+01	11.229031	-2.89	TSSK4	testis specific serine kinase 4
ILMN_1685084	1.39e-06	5.79e-09	-1.54e+01	11.215828	-1.22
ILMN_2145280	1.39e-06	5.82e-09	-1.54e+01	11.211459	-1.41	DEF6	DEF6, guanine nucleotide exchange factor
ILMN_1742009	1.39e-06	5.86e-09	-1.54e+01	11.204921	-2.59	C3orf30	chromosome 3 open reading frame 30
ILMN_1654468	1.39e-06	5.87e-09	-1.54e+01	11.202907	-5.06
ILMN_1810321	1.41e-06	5.97e-09	-1.54e+01	11.185188	-3.66	LELP1	late cornified envelope like proline rich 1
ILMN_1791637	1.41e-06	6.03e-09	-1.54e+01	11.176069	-3.88	TSSK6	testis specific serine kinase 6
ILMN_1695026	1.42e-06	6.13e-09	-1.53e+01	11.160351	-8.18e-01
ILMN_1798373	1.42e-06	6.15e-09	-1.53e+01	11.155944	-2.31	ITPRIPL1	inositol 1,4,5-trisphosphate receptor interacting protein-like 1
ILMN_1780172	1.42e-06	6.16e-09	-1.53e+01	11.155142	-2.98	FNDC11	fibronectin type III domain containing 11
ILMN_3258513	1.48e-06	6.42e-09	-1.53e+01	11.113505	-4.56	LINC00301	long intergenic non-protein coding RNA 301
ILMN_2381834	1.48e-06	6.47e-09	-1.53e+01	11.106864	-1.98	TRIM69	tripartite motif containing 69
ILMN_1755051	1.49e-06	6.53e-09	-1.52e+01	11.096764	-1.44	EFHC1	EF-hand domain containing 1
ILMN_3273252	1.50e-06	6.65e-09	-1.52e+01	11.079607	-2.13
ILMN_1680703	1.50e-06	6.65e-09	-1.52e+01	11.078976	-1.42	MRPS15	mitochondrial ribosomal protein S15
ILMN_1786570	1.51e-06	6.74e-09	-1.52e+01	11.066493	-3.54	IQCF1	IQ motif containing F1
ILMN_2163482	1.52e-06	6.87e-09	-1.52e+01	11.047357	-3.17	LYZL2	lysozyme like 2
ILMN_1850238	1.52e-06	6.87e-09	-1.52e+01	11.046282	-2.11
ILMN_1773333	1.52e-06	6.90e-09	-1.52e+01	11.043388	-4.47	TMCO2	transmembrane and coiled-coil domains 2
ILMN_1672575	1.54e-06	7.00e-09	-1.52e+01	11.028575	-1.39	SLC26A8	solute carrier family 26 member 8
ILMN_2158548	1.55e-06	7.11e-09	-1.51e+01	11.013262	-2.64	NACA2	nascent polypeptide associated complex alpha subunit 2
ILMN_1783312	1.55e-06	7.15e-09	-1.51e+01	11.007608	-1.06	ADAM6	ADAM metallopeptidase domain 6 (pseudogene)
ILMN_3305988	1.55e-06	7.15e-09	-1.51e+01	11.006794	-3.35
ILMN_2126706	1.57e-06	7.25e-09	-1.51e+01	10.994367	-2.15	LMNB1	lamin B1
ILMN_1782861	1.59e-06	7.39e-09	-1.51e+01	10.975119	-2.32	C10orf82	chromosome 10 open reading frame 82
ILMN_2098743	1.65e-06	7.69e-09	-1.50e+01	10.934996	-1.49	ACOT13	acyl-CoA thioesterase 13
ILMN_1800445	1.65e-06	7.73e-09	-1.50e+01	10.930144	-1.42	NEK10	NIMA related kinase 10
ILMN_1788223	1.66e-06	7.83e-09	-1.50e+01	10.918106	-2.15	RSPH3	radial spoke 3 homolog
ILMN_1717219	1.66e-06	7.87e-09	-1.50e+01	10.912542	-1.92	FAM220A	family with sequence similarity 220 member A
ILMN_1765674	1.68e-06	7.98e-09	-1.50e+01	10.898566	-1.72	ALS2CR12	amyotrophic lateral sclerosis 2 chromosome region candidate 12
ILMN_1672656	1.74e-06	8.31e-09	-1.49e+01	10.858603	-2.90
ILMN_2148497	1.75e-06	8.41e-09	-1.49e+01	10.846259	-3.62	FAM209B	family with sequence similarity 209 member B
ILMN_1763695	1.76e-06	8.49e-09	-1.49e+01	10.837436	-3.61	C9orf24	chromosome 9 open reading frame 24
ILMN_1722788	1.76e-06	8.50e-09	-1.49e+01	10.836395	-2.70	TEX35	testis expressed 35
ILMN_3264330	1.78e-06	8.67e-09	-1.49e+01	10.816073	-1.76	DNAH14	dynein axonemal heavy chain 14
ILMN_1684854	1.79e-06	8.74e-09	-1.48e+01	10.808299	-3.30	IZUMO2	IZUMO family member 2
ILMN_3243057	1.79e-06	8.78e-09	-1.48e+01	10.803821	-3.39	ARMC3	armadillo repeat containing 3
ILMN_1768975	1.79e-06	8.81e-09	-1.48e+01	10.800915	-4.16	GLIPR1L1	GLI pathogenesis related 1 like 1
ILMN_1688258	1.91e-06	9.46e-09	-1.47e+01	10.730317	-3.78	C20orf144	chromosome 20 open reading frame 144
ILMN_1709050	1.92e-06	9.55e-09	-1.47e+01	10.71997	-9.02e-01	C11orf63	chromosome 11 open reading frame 63
ILMN_1675616	1.96e-06	9.76e-09	-1.47e+01	10.69842	-3.31	C12orf54	chromosome 12 open reading frame 54
ILMN_3187862	1.96e-06	9.80e-09	-1.47e+01	10.694275	-1.25	DNAH14	dynein axonemal heavy chain 14
ILMN_2090351	1.96e-06	9.84e-09	-1.47e+01	10.690848	-2.61	OR7E156P	olfactory receptor family 7 subfamily E member 156 pseudogene
ILMN_1711462	1.97e-06	9.95e-09	-1.47e+01	10.679814	-2.19	MNS1	meiosis specific nuclear structural 1
ILMN_1663179	1.99e-06	1.01e-08	-1.47e+01	10.667894	-3.44	PROCA1	protein interacting with cyclin A1
ILMN_1768120	2.00e-06	1.02e-08	-1.46e+01	10.656615	-3.47
ILMN_1672275	2.00e-06	1.02e-08	-1.46e+01	10.652052	-1.24	CDRT15L2	CMT1A duplicated region transcript 15-like 2
ILMN_1733298	2.00e-06	1.02e-08	-1.46e+01	10.65033	-3.87	C1orf158	chromosome 1 open reading frame 158
ILMN_1809342	2.03e-06	1.04e-08	-1.46e+01	10.631441	-9.25e-01	CC2D2B	coiled-coil and C2 domain containing 2B
ILMN_1691719	2.04e-06	1.06e-08	-1.46e+01	10.617638	-1.91	GGN	gametogenetin
ILMN_2048683	2.04e-06	1.06e-08	-1.46e+01	10.616975	-3.06	FSCB	fibrous sheath CABYR binding protein
ILMN_1778717	2.04e-06	1.07e-08	-1.46e+01	10.608425	-1.68	DBF4	DBF4 zinc finger
ILMN_1718896	2.04e-06	1.07e-08	-1.46e+01	10.606718	-8.80e-01	CNTN2	contactin 2
ILMN_1715424	2.06e-06	1.09e-08	-1.46e+01	10.593183	-3.70	KLHL10	kelch like family member 10
ILMN_1702498	2.09e-06	1.11e-08	-1.45e+01	10.574395	-2.97	FTMT	ferritin mitochondrial
ILMN_1806520	2.09e-06	1.11e-08	-1.45e+01	10.568296	-1.94	TEX43	testis expressed 43
ILMN_1671118	2.09e-06	1.12e-08	-1.45e+01	10.566157	-7.84e-01	MFAP3L	microfibrillar associated protein 3 like
ILMN_1670554	2.10e-06	1.13e-08	-1.45e+01	10.551661	-2.37	WDR78	WD repeat domain 78
ILMN_1736176	2.10e-06	1.13e-08	-1.45e+01	10.550187	-1.01	PLK1	polo like kinase 1
ILMN_1660509	2.10e-06	1.13e-08	-1.45e+01	10.548859	-1.21	FAM170A	family with sequence similarity 170 member A
ILMN_1758153	2.10e-06	1.14e-08	-1.45e+01	10.547507	-1.98
ILMN_1768845	2.11e-06	1.14e-08	-1.45e+01	10.540999	-4.28	DNAJB8	DnaJ heat shock protein family (Hsp40) member B8
ILMN_1779256	2.11e-06	1.15e-08	-1.45e+01	10.536254	-1.75	ARMC2	armadillo repeat containing 2
ILMN_1675852	2.12e-06	1.16e-08	-1.45e+01	10.526199	-1.41
ILMN_3274299	2.12e-06	1.16e-08	-1.45e+01	10.523384	-8.04e-01
ILMN_1791253	2.27e-06	1.25e-08	-1.44e+01	10.452421	-2.58	FBXL13	F-box and leucine rich repeat protein 13
ILMN_1794282	2.27e-06	1.26e-08	-1.44e+01	10.445655	-6.03e-01	KCNMA1	potassium calcium-activated channel subfamily M alpha 1
ILMN_1690537	2.28e-06	1.27e-08	-1.43e+01	10.439211	-4.10	GTSF1L	gametocyte specific factor 1 like
ILMN_2347534	2.28e-06	1.27e-08	-1.43e+01	10.434252	-2.88	BPIFA3	BPI fold containing family A member 3
ILMN_1790704	2.40e-06	1.35e-08	-1.43e+01	10.378301	-2.64	SPAG16	sperm associated antigen 16
ILMN_1677834	2.40e-06	1.35e-08	-1.43e+01	10.376715	-1.35
ILMN_1727813	2.43e-06	1.37e-08	-1.42e+01	10.359038	-1.69	MPC2	mitochondrial pyruvate carrier 2
ILMN_1820244	2.43e-06	1.38e-08	-1.42e+01	10.35626	-1.91	NRAV	negative regulator of antiviral response (non-protein coding)
ILMN_1791754	2.45e-06	1.39e-08	-1.42e+01	10.34448	-1.91	CPT1B	carnitine palmitoyltransferase 1B
ILMN_1795673	2.45e-06	1.40e-08	-1.42e+01	10.341719	-2.94	STPG3	sperm-tail PG-rich repeat containing 3
ILMN_1692617	2.47e-06	1.41e-08	-1.42e+01	10.330839	-3.56	CABS1	calcium binding protein, spermatid associated 1
ILMN_1700743	2.48e-06	1.43e-08	-1.42e+01	10.319576	-2.27
ILMN_3247988	2.50e-06	1.44e-08	-1.42e+01	10.310386	-8.18e-01	C17orf98	chromosome 17 open reading frame 98
ILMN_1741597	2.50e-06	1.45e-08	-1.42e+01	10.302386	-5.32
ILMN_1864512	2.50e-06	1.46e-08	-1.42e+01	10.300376	-3.21	KIRREL3-AS2	KIRREL3 antisense RNA 2
ILMN_1764959	2.53e-06	1.47e-08	-1.41e+01	10.287363	-3.56	SAXO1	stabilizer of axonemal microtubules 1
ILMN_1678189	2.53e-06	1.48e-08	-1.41e+01	10.282385	-1.68
ILMN_1813430	2.61e-06	1.54e-08	-1.41e+01	10.247067	-2.79	TRIM69	tripartite motif containing 69
ILMN_2233689	2.66e-06	1.57e-08	-1.41e+01	10.227086	-1.55	MS4A13	membrane spanning 4-domains A13
ILMN_2328363	2.68e-06	1.59e-08	-1.40e+01	10.212971	-3.48	CMTM1	CKLF like MARVEL transmembrane domain containing 1
ILMN_1758790	2.71e-06	1.61e-08	-1.40e+01	10.200034	-1.35	TSGA13	testis specific 13
ILMN_1673542	2.72e-06	1.62e-08	-1.40e+01	10.194428	-4.15	AKAP14	A-kinase anchoring protein 14
ILMN_3295235	2.86e-06	1.71e-08	-1.39e+01	10.137763	-2.26	NUPR2	nuclear protein 2, transcriptional regulator
ILMN_1680178	2.93e-06	1.76e-08	-1.39e+01	10.110373	-3.33	SPACA7	sperm acrosome associated 7
ILMN_1794666	2.98e-06	1.80e-08	-1.39e+01	10.089715	-2.23	TSSK1B	testis specific serine kinase 1B
ILMN_1894053	3.00e-06	1.81e-08	-1.39e+01	10.080461	-9.76e-01
ILMN_2201905	3.00e-06	1.83e-08	-1.39e+01	10.069971	-3.91	TTLL2	tubulin tyrosine ligase like 2
ILMN_1799329	3.00e-06	1.83e-08	-1.39e+01	10.069666	-2.96	TTLL10	tubulin tyrosine ligase like 10
ILMN_1795662	3.00e-06	1.84e-08	-1.39e+01	10.067218	-4.42
ILMN_1711681	3.00e-06	1.84e-08	-1.39e+01	10.066271	-3.01	SPATS1	spermatogenesis associated serine rich 1
ILMN_1808835	3.00e-06	1.85e-08	-1.38e+01	10.06003	-3.59	CCDC7	coiled-coil domain containing 7
ILMN_1705769	3.00e-06	1.86e-08	-1.38e+01	10.056094	-1.50	IL7	interleukin 7
ILMN_1701293	3.00e-06	1.86e-08	-1.38e+01	10.055048	-1.26	COX7A2	cytochrome c oxidase subunit 7A2
ILMN_1717900	3.02e-06	1.87e-08	-1.38e+01	10.046948	-3.08	ACTL7A	actin like 7A
ILMN_1681576	3.03e-06	1.89e-08	-1.38e+01	10.040663	-3.75	IQCF2	IQ motif containing F2
ILMN_1713038	3.05e-06	1.91e-08	-1.38e+01	10.030642	-4.89e-01	C1QTNF9B	C1q and tumor necrosis factor related protein 9B
ILMN_1706357	3.07e-06	1.92e-08	-1.38e+01	10.020543	-2.11	RFX2	regulatory factor X2
ILMN_1774705	3.09e-06	1.95e-08	-1.38e+01	10.009918	-1.09	TCEB3B	transcription elongation factor B subunit 3B
ILMN_2158902	3.10e-06	1.96e-08	-1.38e+01	10.002346	-1.46	PXDNL	peroxidasin like
ILMN_2299737	3.11e-06	1.97e-08	-1.38e+01	9.997979	-2.06	BBS5	Bardet-Biedl syndrome 5
ILMN_1681892	3.20e-06	2.03e-08	-1.37e+01	9.96516	-3.21	OAZ3	ornithine decarboxylase antizyme 3
ILMN_1741406	3.22e-06	2.06e-08	-1.37e+01	9.954618	-3.62	HOOK1	hook microtubule tethering protein 1
ILMN_1756921	3.22e-06	2.06e-08	-1.37e+01	9.95201	-1.70	DNAI2	dynein axonemal intermediate chain 2
ILMN_2404589	3.25e-06	2.09e-08	-1.37e+01	9.939758	-9.37e-01	KCNRG	potassium channel regulator
ILMN_2161222	3.25e-06	2.10e-08	-1.37e+01	9.934471	-3.62	SPERT	spermatid associated
ILMN_2231608	3.32e-06	2.14e-08	-1.37e+01	9.912129	-1.77	CTAGE15	CTAGE family member 15
ILMN_1746929	3.32e-06	2.15e-08	-1.37e+01	9.908255	-2.10
ILMN_1906957	3.44e-06	2.24e-08	-1.36e+01	9.86988	-3.04	LINC01364	long intergenic non-protein coding RNA 1364
ILMN_3235266	3.45e-06	2.25e-08	-1.36e+01	9.862171	-2.18
ILMN_1745826	3.58e-06	2.35e-08	-1.35e+01	9.820393	-1.67
ILMN_2069196	3.58e-06	2.35e-08	-1.35e+01	9.818069	-5.71	CAPZA3	capping actin protein of muscle Z-line alpha subunit 3
ILMN_3199961	3.59e-06	2.37e-08	-1.35e+01	9.810222	-3.60	LINC00608	long intergenic non-protein coding RNA 608
ILMN_1734196	3.59e-06	2.37e-08	-1.35e+01	9.809983	-1.66
ILMN_3288245	3.60e-06	2.39e-08	-1.35e+01	9.803173	-2.65
ILMN_3198464	3.66e-06	2.44e-08	-1.35e+01	9.783858	-5.01e-01
ILMN_1765773	3.69e-06	2.47e-08	-1.35e+01	9.771845	-1.99	DTHD1	death domain containing 1
ILMN_1812548	3.69e-06	2.48e-08	-1.35e+01	9.767153	-4.07	GTSF1L	gametocyte specific factor 1 like
ILMN_3247753	3.69e-06	2.48e-08	-1.35e+01	9.76488	-3.08	C2orf70	chromosome 2 open reading frame 70
ILMN_3228863	3.69e-06	2.49e-08	-1.35e+01	9.76258	-1.19	MARCH10	membrane associated ring-CH-type finger 10
ILMN_1758293	3.69e-06	2.50e-08	-1.35e+01	9.758941	-2.21
ILMN_1734645	3.69e-06	2.50e-08	-1.35e+01	9.75692	-1.28	SUN5	Sad1 and UNC84 domain containing 5
ILMN_2394210	3.70e-06	2.52e-08	-1.35e+01	9.750042	-2.52	SLC26A8	solute carrier family 26 member 8
ILMN_1716298	3.73e-06	2.55e-08	-1.34e+01	9.738937	-5.15
ILMN_1768947	3.78e-06	2.61e-08	-1.34e+01	9.714722	-1.60	MOBP	myelin-associated oligodendrocyte basic protein
ILMN_2186078	3.78e-06	2.61e-08	-1.34e+01	9.712762	-8.67e-01	SLC25A52	solute carrier family 25 member 52
ILMN_1694767	3.78e-06	2.62e-08	-1.34e+01	9.709226	-1.36
ILMN_3247792	3.78e-06	2.63e-08	-1.34e+01	9.707217	-2.78	TEX36-AS1	TEX36 antisense RNA 1
ILMN_1722217	3.78e-06	2.64e-08	-1.34e+01	9.701166	-3.55	TCTE3	t-complex-associated-testis-expressed 3
ILMN_1700203	3.78e-06	2.65e-08	-1.34e+01	9.699936	-1.83	CCDC183	coiled-coil domain containing 183
ILMN_1683250	3.78e-06	2.65e-08	-1.34e+01	9.699825	-1.60
ILMN_1669296	3.78e-06	2.65e-08	-1.34e+01	9.699615	-1.28	TOMM20L	translocase of outer mitochondrial membrane 20 like
ILMN_1781758	3.78e-06	2.65e-08	-1.34e+01	9.698806	-4.28	ROPN1B	rhophilin associated tail protein 1B
ILMN_1762091	3.85e-06	2.71e-08	-1.34e+01	9.677992	-1.10	CATSPERB	cation channel sperm associated auxiliary subunit beta
ILMN_1702496	3.86e-06	2.72e-08	-1.34e+01	9.672631	-1.11
ILMN_1778575	4.00e-06	2.83e-08	-1.33e+01	9.632308	-4.07e-01	WNT7A	Wnt family member 7A
ILMN_1870621	4.01e-06	2.85e-08	-1.33e+01	9.627514	-6.78e-01
ILMN_1899940	4.05e-06	2.88e-08	-1.33e+01	9.614736	-3.24	AZIN1-AS1	AZIN1 antisense RNA 1
ILMN_1740883	4.08e-06	2.92e-08	-1.33e+01	9.601474	-1.89
ILMN_2382500	4.08e-06	2.92e-08	-1.33e+01	9.60053	-2.77	MS4A14	membrane spanning 4-domains A14
ILMN_1735735	4.08e-06	2.93e-08	-1.33e+01	9.597125	-1.20	KATNB1	katanin regulatory subunit B1
ILMN_3306173	4.08e-06	2.94e-08	-1.33e+01	9.594579	-1.01	MED7	mediator complex subunit 7
ILMN_1660786	4.09e-06	2.95e-08	-1.33e+01	9.590372	-3.08	HIPK1	homeodomain interacting protein kinase 1
ILMN_1734794	4.09e-06	2.97e-08	-1.33e+01	9.585779	-4.42	AKAP4	A-kinase anchoring protein 4
ILMN_3273268	4.14e-06	3.02e-08	-1.32e+01	9.568459	-2.48	SPATA31C1	SPATA31 subfamily C member 1
ILMN_1722789	4.14e-06	3.02e-08	-1.32e+01	9.566232	-2.22	THEG	theg spermatid protein
ILMN_1761242	4.14e-06	3.03e-08	-1.32e+01	9.565055	-7.39e-01	COMMD1	copper metabolism domain containing 1
ILMN_3181933	4.17e-06	3.05e-08	-1.32e+01	9.55598	-2.58
ILMN_1738212	4.28e-06	3.15e-08	-1.32e+01	9.526399	-3.59	GALNTL5	polypeptide N-acetylgalactosaminyltransferase-like 5
ILMN_3305763	4.28e-06	3.16e-08	-1.32e+01	9.523026	-3.85	LOC100505841	zinc finger protein 474-like
ILMN_1811098	4.28e-06	3.16e-08	-1.32e+01	9.521192	-1.54	ZNF645	zinc finger protein 645
ILMN_1733428	4.31e-06	3.20e-08	-1.32e+01	9.508435	-1.19	RNASE11	ribonuclease A family member 11 (inactive)
ILMN_1737992	4.31e-06	3.21e-08	-1.32e+01	9.506533	-1.28	CRAT	carnitine O-acetyltransferase
ILMN_1806463	4.37e-06	3.26e-08	-1.31e+01	9.490243	-2.38	CTAGE6	CTAGE family member 6
ILMN_1739343	4.37e-06	3.27e-08	-1.31e+01	9.487124	-1.99	SPACA5B	sperm acrosome associated 5B
ILMN_1815495	4.37e-06	3.29e-08	-1.31e+01	9.481836	-1.81
ILMN_1791905	4.37e-06	3.29e-08	-1.31e+01	9.481788	-1.41	CCDC103	coiled-coil domain containing 103
ILMN_2331729	4.41e-06	3.33e-08	-1.31e+01	9.469076	-1.73	TRIM17	tripartite motif containing 17
ILMN_2267104	4.43e-06	3.35e-08	-1.31e+01	9.462765	-2.23	PAIP2	poly(A) binding protein interacting protein 2
ILMN_1721774	4.47e-06	3.41e-08	-1.31e+01	9.445723	-1.25	MPP7	membrane palmitoylated protein 7
ILMN_2414962	4.47e-06	3.41e-08	-1.31e+01	9.445449	-1.77	MOBP	myelin-associated oligodendrocyte basic protein
ILMN_3241416	4.47e-06	3.42e-08	-1.31e+01	9.443396	-4.79	ACTRT2	actin related protein T2
ILMN_1722330	4.47e-06	3.42e-08	-1.31e+01	9.44234	-3.40	GK2	glycerol kinase 2
ILMN_1712605	4.48e-06	3.44e-08	-1.31e+01	9.435179	-2.06	ZNF829	zinc finger protein 829
ILMN_1806841	4.48e-06	3.44e-08	-1.31e+01	9.435072	-3.24	ADAM32	ADAM metallopeptidase domain 32
ILMN_1689212	4.52e-06	3.49e-08	-1.31e+01	9.422616	-1.03	RSPH4A	radial spoke head 4 homolog A
ILMN_1802023	4.52e-06	3.49e-08	-1.31e+01	9.420859	-2.21	OR7E156P	olfactory receptor family 7 subfamily E member 156 pseudogene
ILMN_2294086	4.55e-06	3.53e-08	-1.30e+01	9.409713	-2.79	STMN1	stathmin 1
ILMN_1727073	4.58e-06	3.56e-08	-1.30e+01	9.401742	-1.27	MEA1	male-enhanced antigen 1
ILMN_1856564	4.65e-06	3.63e-08	-1.30e+01	9.382059	-3.33	JARID2-AS1	JARID2 antisense RNA 1
ILMN_1657847	4.79e-06	3.75e-08	-1.30e+01	9.349743	-2.97	SUN3	Sad1 and UNC84 domain containing 3
ILMN_1749525	4.82e-06	3.79e-08	-1.30e+01	9.339415	-2.25
ILMN_1736533	4.82e-06	3.79e-08	-1.30e+01	9.338147	-1.64	RND2	Rho family GTPase 2
ILMN_1775537	4.83e-06	3.81e-08	-1.29e+01	9.333386	-9.75e-01	TRIM69	tripartite motif containing 69
ILMN_1748642	4.87e-06	3.85e-08	-1.29e+01	9.322003	-2.34	MORN5	MORN repeat containing 5
ILMN_1696921	4.90e-06	3.88e-08	-1.29e+01	9.314086	-1.38	LATS1	large tumor suppressor kinase 1
ILMN_1722446	4.93e-06	3.92e-08	-1.29e+01	9.303917	-2.02	CCDC60	coiled-coil domain containing 60
ILMN_1695972	4.94e-06	3.93e-08	-1.29e+01	9.300936	-3.15	CCDC89	coiled-coil domain containing 89
ILMN_3268083	5.16e-06	4.12e-08	-1.29e+01	9.253224	-2.88
ILMN_1691334	5.16e-06	4.13e-08	-1.28e+01	9.250638	-1.99	NME8	NME/NM23 family member 8
ILMN_1813837	5.16e-06	4.14e-08	-1.28e+01	9.248967	-3.09	SPACA9	sperm acrosome associated 9
ILMN_1761788	5.16e-06	4.16e-08	-1.28e+01	9.245021	-1.14	MOXD1	monooxygenase DBH like 1
ILMN_1682939	5.19e-06	4.19e-08	-1.28e+01	9.237247	-2.09
ILMN_1693494	5.19e-06	4.20e-08	-1.28e+01	9.235122	-3.47	CMTM1	CKLF like MARVEL transmembrane domain containing 1
ILMN_3236866	5.26e-06	4.27e-08	-1.28e+01	9.217818	-2.61	ULK4	unc-51 like kinase 4
ILMN_1907451	5.34e-06	4.34e-08	-1.28e+01	9.200177	-1.45
ILMN_2341724	5.35e-06	4.37e-08	-1.28e+01	9.194717	-2.37
ILMN_3298870	5.35e-06	4.38e-08	-1.28e+01	9.192335	-2.05	FAM182B	family with sequence similarity 182 member B
ILMN_1770206	5.35e-06	4.40e-08	-1.28e+01	9.186118	-1.59	GEMIN4	gem nuclear organelle associated protein 4
ILMN_2133038	5.35e-06	4.41e-08	-1.28e+01	9.184672	-6.99e-01	UGT3A1	UDP glycosyltransferase family 3 member A1
ILMN_1666316	5.35e-06	4.42e-08	-1.28e+01	9.182905	-1.69	ADGB	androglobin
ILMN_1694027	5.35e-06	4.43e-08	-1.28e+01	9.180066	-3.49	SESN3	sestrin 3
ILMN_1719309	5.35e-06	4.43e-08	-1.28e+01	9.179745	-1.04	LRRC39	leucine rich repeat containing 39
ILMN_1670611	5.35e-06	4.44e-08	-1.28e+01	9.177876	-1.51	MFSD6L	major facilitator superfamily domain containing 6 like
ILMN_1747824	5.39e-06	4.49e-08	-1.27e+01	9.166684	-1.34	ZNF85	zinc finger protein 85
ILMN_1707904	5.40e-06	4.50e-08	-1.27e+01	9.163772	-1.48
ILMN_1775408	5.50e-06	4.61e-08	-1.27e+01	9.140385	-4.08	SPACA3	sperm acrosome associated 3
ILMN_1794117	5.50e-06	4.64e-08	-1.27e+01	9.134527	-5.14	GAPDHS	glyceraldehyde-3-phosphate dehydrogenase, spermatogenic
ILMN_1711328	5.50e-06	4.64e-08	-1.27e+01	9.132849	-1.28
ILMN_1777637	5.50e-06	4.65e-08	-1.27e+01	9.132176	-3.27	SLFNL1	schlafen like 1
ILMN_1810235	5.50e-06	4.65e-08	-1.27e+01	9.130858	-2.44
ILMN_1768396	5.55e-06	4.70e-08	-1.27e+01	9.119436	-1.26	AURKAIP1	aurora kinase A interacting protein 1
ILMN_1907292	5.64e-06	4.79e-08	-1.27e+01	9.100493	-1.59	DPP10-AS3	DPP10 antisense RNA 3
ILMN_1687813	5.66e-06	4.82e-08	-1.27e+01	9.095264	-2.11	CCDC38	coiled-coil domain containing 38
ILMN_1722186	5.72e-06	4.88e-08	-1.26e+01	9.081929	-2.31	NDUFAF7	NADH:ubiquinone oxidoreductase complex assembly factor 7
ILMN_2369756	5.79e-06	4.95e-08	-1.26e+01	9.067093	-2.39
ILMN_1654204	5.81e-06	4.99e-08	-1.26e+01	9.060764	-2.21	DNAJC5B	DnaJ heat shock protein family (Hsp40) member C5 beta
ILMN_1798947	5.82e-06	5.01e-08	-1.26e+01	9.056258	-1.93	ANKRD55	ankyrin repeat domain 55
ILMN_3191502	5.83e-06	5.03e-08	-1.26e+01	9.051582	-7.42e-01	C6orf99	chromosome 6 open reading frame 99
ILMN_1885849	5.85e-06	5.06e-08	-1.26e+01	9.045192	-4.87e-01
ILMN_1659926	5.85e-06	5.06e-08	-1.26e+01	9.044804	-1.81	ST7L	suppression of tumorigenicity 7 like
ILMN_1718866	5.89e-06	5.11e-08	-1.26e+01	9.035248	-2.78	C5orf46	chromosome 5 open reading frame 46
ILMN_1663665	6.00e-06	5.23e-08	-1.26e+01	9.01269	-1.87	CFAP77	cilia and flagella associated protein 77
ILMN_1739770	6.01e-06	5.24e-08	-1.26e+01	9.009669	-8.03e-01	MED7	mediator complex subunit 7
ILMN_2054461	6.08e-06	5.32e-08	-1.25e+01	8.995287	-2.04	ZCWPW2	zinc finger CW-type and PWWP domain containing 2
ILMN_1750312	6.15e-06	5.39e-08	-1.25e+01	8.981247	-1.10	SLC51B	solute carrier family 51 beta subunit
ILMN_1714087	6.26e-06	5.50e-08	-1.25e+01	8.960612	-1.30	DGKH	diacylglycerol kinase eta
ILMN_1789807	6.28e-06	5.53e-08	-1.25e+01	8.955607	-1.13	TTC23L	tetratricopeptide repeat domain 23 like
ILMN_1691916	6.28e-06	5.55e-08	-1.25e+01	8.952575	-5.80e-01	MFSD4B	major facilitator superfamily domain containing 4B
ILMN_1713803	6.31e-06	5.59e-08	-1.25e+01	8.944532	-2.38	C17orf97	chromosome 17 open reading frame 97
ILMN_2171596	6.31e-06	5.61e-08	-1.25e+01	8.941865	-3.43e-01
ILMN_1687291	6.31e-06	5.61e-08	-1.25e+01	8.940119	-1.78	CDNF	cerebral dopamine neurotrophic factor
ILMN_1732035	6.33e-06	5.64e-08	-1.25e+01	8.934965	-3.08e-01	HPSE2	heparanase 2 (inactive)
ILMN_1686841	6.37e-06	5.69e-08	-1.25e+01	8.926626	-1.69	CFAP157	cilia and flagella associated protein 157
ILMN_3284503	6.38e-06	5.73e-08	-1.25e+01	8.920151	-1.95
ILMN_1709968	6.38e-06	5.73e-08	-1.25e+01	8.919399	-1.21
ILMN_1737580	6.40e-06	5.76e-08	-1.25e+01	8.913673	-1.90	DESI1	desumoylating isopeptidase 1
ILMN_1719237	6.47e-06	5.84e-08	-1.24e+01	8.900103	-2.65	SPDYE8P	speedy/RINGO cell cycle regulator family member E8, pseudogene
ILMN_2194158	6.47e-06	5.85e-08	-1.24e+01	8.898672	-3.13	ADAM29	ADAM metallopeptidase domain 29
ILMN_1652846	6.52e-06	5.92e-08	-1.24e+01	8.886603	-2.20	PCYT2	phosphate cytidylyltransferase 2, ethanolamine
ILMN_1686043	6.52e-06	5.93e-08	-1.24e+01	8.885199	-2.67	ZC2HC1C	zinc finger C2HC-type containing 1C
ILMN_1720274	6.68e-06	6.08e-08	-1.24e+01	8.859212	-5.20	PRR30	proline rich 30
ILMN_2202915	6.70e-06	6.12e-08	-1.24e+01	8.853293	-2.08	FAR2	fatty acyl-CoA reductase 2
ILMN_1699537	6.70e-06	6.13e-08	-1.24e+01	8.85018	-2.63	C9orf135	chromosome 9 open reading frame 135
ILMN_2329569	6.72e-06	6.17e-08	-1.24e+01	8.844796	-2.18	C9orf116	chromosome 9 open reading frame 116
ILMN_3306362	6.78e-06	6.23e-08	-1.24e+01	8.834279	-5.48e-01	C1QTNF9B-AS1	C1QTNF9B antisense RNA 1
ILMN_1735617	6.81e-06	6.27e-08	-1.24e+01	8.827377	-7.11e-01
ILMN_1708182	6.81e-06	6.29e-08	-1.24e+01	8.825447	-4.86	ODF1	outer dense fiber of sperm tails 1
ILMN_1899628	6.88e-06	6.36e-08	-1.23e+01	8.813035	-1.45
ILMN_1788394	6.98e-06	6.48e-08	-1.23e+01	8.794834	-2.22	TTLL6	tubulin tyrosine ligase like 6
ILMN_1658937	7.07e-06	6.57e-08	-1.23e+01	8.78016	-2.53
ILMN_1692554	7.11e-06	6.63e-08	-1.23e+01	8.771475	-5.05	PGK2	phosphoglycerate kinase 2
ILMN_1779861	7.36e-06	6.87e-08	-1.22e+01	8.735023	-6.64e-01	FAM47A	family with sequence similarity 47 member A
ILMN_1808905	7.36e-06	6.89e-08	-1.22e+01	8.731844	-1.71	AKAP3	A-kinase anchoring protein 3
ILMN_1785444	7.40e-06	6.94e-08	-1.22e+01	8.724609	-2.78	LEMD1	LEM domain containing 1
ILMN_1727332	7.51e-06	7.06e-08	-1.22e+01	8.707672	-1.42	ATPIF1	ATPase inhibitory factor 1
ILMN_2291538	7.52e-06	7.09e-08	-1.22e+01	8.702941	-3.25	HSFY2	heat shock transcription factor, Y-linked 2
ILMN_2151818	7.60e-06	7.18e-08	-1.22e+01	8.690063	-1.26	PSMA6	proteasome subunit alpha 6
ILMN_1788629	7.62e-06	7.22e-08	-1.22e+01	8.685038	-2.01	CEP112	centrosomal protein 112
ILMN_1806293	7.71e-06	7.31e-08	-1.22e+01	8.671673	-1.58	LIN7A	lin-7 homolog A, crumbs cell polarity complex component
ILMN_3304850	7.71e-06	7.33e-08	-1.22e+01	8.669164	-2.37
ILMN_1659017	7.76e-06	7.39e-08	-1.22e+01	8.660801	-1.32	C11orf74	chromosome 11 open reading frame 74
ILMN_1661998	8.03e-06	7.68e-08	-1.21e+01	8.622025	-1.01	METTL6	methyltransferase like 6
ILMN_3247123	8.03e-06	7.69e-08	-1.21e+01	8.620816	-1.53
ILMN_1705659	8.11e-06	7.78e-08	-1.21e+01	8.608872	-3.17	FAM71C	family with sequence similarity 71 member C
ILMN_1675097	8.17e-06	7.87e-08	-1.21e+01	8.597092	-1.03	HEATR9	HEAT repeat containing 9
ILMN_1748907	8.17e-06	7.88e-08	-1.21e+01	8.596182	-2.91	UBQLNL	ubiquilin-like
ILMN_1661618	8.18e-06	7.90e-08	-1.21e+01	8.593603	-2.22	C20orf85	chromosome 20 open reading frame 85
ILMN_1806749	8.21e-06	7.94e-08	-1.21e+01	8.587242	-1.97	SPACA4	sperm acrosome associated 4
ILMN_1714223	8.22e-06	7.97e-08	-1.21e+01	8.584103	-7.66e-01	LETM2	leucine zipper and EF-hand containing transmembrane protein 2
ILMN_2114720	8.26e-06	8.03e-08	-1.21e+01	8.57599	-9.96e-01	SLPI	secretory leukocyte peptidase inhibitor
ILMN_1760369	8.46e-06	8.24e-08	-1.20e+01	8.549624	-2.80	TSSK3	testis specific serine kinase 3
ILMN_2234709	8.46e-06	8.26e-08	-1.20e+01	8.547597	-1.80	C12orf60	chromosome 12 open reading frame 60
ILMN_1730616	8.65e-06	8.47e-08	-1.20e+01	8.522549	-2.10	MARCH11	membrane associated ring-CH-type finger 11
ILMN_3239045	8.67e-06	8.50e-08	-1.20e+01	8.518764	-1.07	CCDC39	coiled-coil domain containing 39
ILMN_1743785	8.73e-06	8.58e-08	-1.20e+01	8.508957	-4.06	C7orf62	chromosome 7 open reading frame 62
ILMN_1684629	8.77e-06	8.63e-08	-1.20e+01	8.502646	-1.59	CFAP61	cilia and flagella associated protein 61
ILMN_3248379	8.79e-06	8.69e-08	-1.20e+01	8.496176	-2.21	ROCK1P1	Rho associated coiled-coil containing protein kinase 1 pseudogene 1
ILMN_1775677	8.79e-06	8.70e-08	-1.20e+01	8.495211	-1.71	TYSND1	trypsin domain containing 1
ILMN_1692834	8.91e-06	8.83e-08	-1.20e+01	8.479478	-1.64	SWT1	SWT1, RNA endoribonuclease homolog
ILMN_1809477	9.03e-06	8.97e-08	-1.19e+01	8.463953	-2.49	CARHSP1	calcium regulated heat stable protein 1
ILMN_2205785	9.08e-06	9.04e-08	-1.19e+01	8.455882	-1.42	AKNAD1	AKNA domain containing 1
ILMN_2181306	9.10e-06	9.08e-08	-1.19e+01	8.451512	-2.31	SPACA5B	sperm acrosome associated 5B
ILMN_1740604	9.17e-06	9.17e-08	-1.19e+01	8.441128	-1.78	RAB11FIP5	RAB11 family interacting protein 5
ILMN_2112829	9.25e-06	9.26e-08	-1.19e+01	8.430827	-1.82	ANKAR	ankyrin and armadillo repeat containing
ILMN_1680984	9.31e-06	9.37e-08	-1.19e+01	8.419555	-3.18e-01
ILMN_1683232	9.31e-06	9.37e-08	-1.19e+01	8.419542	-2.46	FAM221B	family with sequence similarity 221 member B
ILMN_1681923	9.37e-06	9.44e-08	-1.19e+01	8.411132	-1.95	LRRC71	leucine rich repeat containing 71
ILMN_2068093	9.37e-06	9.47e-08	-1.19e+01	8.408487	-2.07	NEK5	NIMA related kinase 5
ILMN_2157240	9.39e-06	9.50e-08	-1.19e+01	8.404619	-2.75	MNS1	meiosis specific nuclear structural 1
ILMN_3246556	9.42e-06	9.56e-08	-1.19e+01	8.398696	-1.58	RSU1P2	Ras suppressor protein 1 pseudogene 2
ILMN_1721338	9.47e-06	9.64e-08	-1.19e+01	8.389825	-2.78	C22orf23	chromosome 22 open reading frame 23
ILMN_1812302	9.47e-06	9.66e-08	-1.19e+01	8.388516	-1.39	RMDN2	regulator of microtubule dynamics 2
ILMN_3199658	9.47e-06	9.67e-08	-1.19e+01	8.387403	-1.75
ILMN_3255636	9.51e-06	9.73e-08	-1.19e+01	8.380524	-1.06
ILMN_1739683	9.58e-06	9.83e-08	-1.18e+01	8.370415	-2.67	LRRC6	leucine rich repeat containing 6
ILMN_1761764	9.58e-06	9.85e-08	-1.18e+01	8.36812	-1.83	ALKBH7	alkB homolog 7
ILMN_1708183	9.58e-06	9.87e-08	-1.18e+01	8.366574	-2.33	PZP	PZP, alpha-2-macroglobulin like
ILMN_2131447	9.58e-06	9.87e-08	-1.18e+01	8.365588	-1.53	LRRC3B	leucine rich repeat containing 3B
ILMN_1672806	9.58e-06	9.91e-08	-1.18e+01	8.361451	-1.49	SPACA5	sperm acrosome associated 5
ILMN_3244935	9.58e-06	9.92e-08	-1.18e+01	8.360432	-1.33
ILMN_1814890	9.62e-06	9.98e-08	-1.18e+01	8.354418	-2.29	FBXO39	F-box protein 39
ILMN_1680659	9.73e-06	1.01e-07	-1.18e+01	8.339369	-1.89	C11orf63	chromosome 11 open reading frame 63
ILMN_1799710	9.73e-06	1.01e-07	-1.18e+01	8.338729	-1.80	CCDC96	coiled-coil domain containing 96
ILMN_2338733	9.88e-06	1.03e-07	-1.18e+01	8.321672	-1.08	ART5	ADP-ribosyltransferase 5
ILMN_1668072	9.89e-06	1.03e-07	-1.18e+01	8.318096	-2.60	PGAM2	phosphoglycerate mutase 2
ILMN_1798980	1.02e-05	1.07e-07	-1.17e+01	8.28645	-1.74	CAPZB	capping actin protein of muscle Z-line beta subunit
ILMN_2400322	1.02e-05	1.07e-07	-1.17e+01	8.280086	-2.11	DYRK3	dual specificity tyrosine phosphorylation regulated kinase 3
ILMN_3298511	1.03e-05	1.08e-07	-1.17e+01	8.275331	-2.16
ILMN_3251820	1.04e-05	1.10e-07	-1.17e+01	8.253718	-1.69
ILMN_1753567	1.06e-05	1.12e-07	-1.17e+01	8.234146	-1.89	ZNF451	zinc finger protein 451
ILMN_1785732	1.06e-05	1.12e-07	-1.17e+01	8.233963	-2.62	TNFAIP6	TNF alpha induced protein 6
ILMN_1702097	1.07e-05	1.13e-07	-1.17e+01	8.227948	-2.20	SPATA19	spermatogenesis associated 19
ILMN_2365223	1.07e-05	1.13e-07	-1.17e+01	8.225124	-1.69	NEK11	NIMA related kinase 11
ILMN_3237745	1.07e-05	1.14e-07	-1.17e+01	8.220456	-1.23	MIMT1	MER1 repeat containing imprinted transcript 1 (non-protein coding)
ILMN_1652409	1.07e-05	1.14e-07	-1.17e+01	8.218221	-2.07	SPATA7	spermatogenesis associated 7
ILMN_3208576	1.07e-05	1.15e-07	-1.17e+01	8.213825	-4.36e-01
ILMN_3306028	1.10e-05	1.17e-07	-1.16e+01	8.189338	-2.38
ILMN_3306963	1.10e-05	1.18e-07	-1.16e+01	8.185703	-2.62	PP2D1	protein phosphatase 2C like domain containing 1
ILMN_3242934	1.10e-05	1.18e-07	-1.16e+01	8.183189	-3.71	MROH2B	maestro heat like repeat family member 2B
ILMN_1675927	1.10e-05	1.18e-07	-1.16e+01	8.181577	-4.52e-01	NEBL	nebulette
ILMN_1652008	1.10e-05	1.19e-07	-1.16e+01	8.175048	-1.49	KNSTRN	kinetochore localized astrin/SPAG5 binding protein
ILMN_2100285	1.11e-05	1.20e-07	-1.16e+01	8.168488	-1.05	CFAP58	cilia and flagella associated protein 58
ILMN_1769453	1.11e-05	1.20e-07	-1.16e+01	8.165407	-2.99	PIH1D2	PIH1 domain containing 2
ILMN_1787370	1.11e-05	1.20e-07	-1.16e+01	8.163558	-1.66	NDUFAF7	NADH:ubiquinone oxidoreductase complex assembly factor 7
ILMN_3230885	1.14e-05	1.25e-07	-1.16e+01	8.12812	-2.30	LINC00635	long intergenic non-protein coding RNA 635
ILMN_3245697	1.15e-05	1.25e-07	-1.16e+01	8.121854	-2.45	TOMM20L	translocase of outer mitochondrial membrane 20 like
ILMN_3238717	1.15e-05	1.26e-07	-1.16e+01	8.119831	-1.22	KIF4B	kinesin family member 4B
ILMN_2078264	1.15e-05	1.26e-07	-1.16e+01	8.114419	-1.35	C3orf38	chromosome 3 open reading frame 38
ILMN_1773126	1.16e-05	1.27e-07	-1.16e+01	8.110637	-1.43	FANK1	fibronectin type III and ankyrin repeat domains 1
ILMN_1723709	1.17e-05	1.28e-07	-1.15e+01	8.099804	-2.43	C9orf116	chromosome 9 open reading frame 116
ILMN_2348031	1.17e-05	1.29e-07	-1.15e+01	8.096552	-5.23	HMGB4	high mobility group box 4
ILMN_1706706	1.18e-05	1.30e-07	-1.15e+01	8.084772	-9.81e-01
ILMN_1694339	1.18e-05	1.31e-07	-1.15e+01	8.077447	-2.51	TMEM89	transmembrane protein 89
ILMN_1697742	1.19e-05	1.32e-07	-1.15e+01	8.07013	-1.32	C3orf38	chromosome 3 open reading frame 38
ILMN_2367782	1.20e-05	1.33e-07	1.15e+01	8.05791	7.24e-01
ILMN_3242229	1.22e-05	1.35e-07	-1.15e+01	8.045455	-9.89e-01
ILMN_1733259	1.25e-05	1.39e-07	-1.15e+01	8.018465	-3.50	TMIGD3	transmembrane and immunoglobulin domain containing 3
ILMN_2388403	1.25e-05	1.39e-07	-1.15e+01	8.015886	-2.52	EFCAB6	EF-hand calcium binding domain 6
ILMN_1803739	1.27e-05	1.42e-07	-1.14e+01	7.995964	-3.39	RPGRIP1	retinitis pigmentosa GTPase regulator interacting protein 1
ILMN_1740819	1.27e-05	1.42e-07	1.14e+01	7.994763	6.41e-01	STARD7	StAR related lipid transfer domain containing 7
ILMN_1706434	1.29e-05	1.45e-07	-1.14e+01	7.974577	-1.12
ILMN_2363058	1.29e-05	1.45e-07	-1.14e+01	7.970208	-2.48	PAOX	polyamine oxidase (exo-N4-amino)
ILMN_1667753	1.29e-05	1.45e-07	-1.14e+01	7.969613	-7.69e-01	PPP1R1C	protein phosphatase 1 regulatory inhibitor subunit 1C
ILMN_3231008	1.29e-05	1.46e-07	-1.14e+01	7.96876	-6.13e-01	C20orf78	chromosome 20 open reading frame 78
ILMN_1661399	1.29e-05	1.46e-07	-1.14e+01	7.96792	-8.70e-01
ILMN_2375739	1.30e-05	1.47e-07	-1.14e+01	7.959005	-1.86	GRK4	G protein-coupled receptor kinase 4
ILMN_1754656	1.32e-05	1.50e-07	-1.14e+01	7.937317	-3.73	TCP10L	t-complex 10-like
ILMN_3284545	1.34e-05	1.53e-07	-1.14e+01	7.920047	-9.98e-01
ILMN_1750018	1.35e-05	1.53e-07	-1.14e+01	7.915417	-2.27
ILMN_1704842	1.35e-05	1.54e-07	-1.13e+01	7.913982	-1.34	ARL4A	ADP ribosylation factor like GTPase 4A
ILMN_2163206	1.35e-05	1.54e-07	-1.13e+01	7.912394	-3.62	CCDC110	coiled-coil domain containing 110
ILMN_1694582	1.35e-05	1.54e-07	-1.13e+01	7.908958	-1.51	LIG3	DNA ligase 3
ILMN_1669940	1.36e-05	1.56e-07	-1.13e+01	7.895891	-2.32	TMEM38B	transmembrane protein 38B
ILMN_1715659	1.37e-05	1.57e-07	-1.13e+01	7.89067	-1.02	HIPK4	homeodomain interacting protein kinase 4
ILMN_1714667	1.39e-05	1.60e-07	-1.13e+01	7.875192	-2.94	FAM209B	family with sequence similarity 209 member B
ILMN_1665657	1.40e-05	1.61e-07	-1.13e+01	7.863124	-3.16	LCA5L	LCA5L, lebercilin like
ILMN_1914405	1.40e-05	1.61e-07	-1.13e+01	7.86276	-1.80	LINC00919	long intergenic non-protein coding RNA 919
ILMN_1689350	1.41e-05	1.64e-07	-1.13e+01	7.848491	-2.86
ILMN_1677122	1.42e-05	1.65e-07	1.13e+01	7.842608	7.00e-01	FAM168B	family with sequence similarity 168 member B
ILMN_1756052	1.44e-05	1.67e-07	-1.13e+01	7.827894	-1.57	NOL4	nucleolar protein 4
ILMN_1779841	1.45e-05	1.69e-07	-1.12e+01	7.817894	-2.81	PPP2R1B	protein phosphatase 2 scaffold subunit Abeta
ILMN_2169736	1.47e-05	1.72e-07	-1.12e+01	7.798593	-9.16e-01	PGBD4	piggyBac transposable element derived 4
ILMN_1658074	1.47e-05	1.72e-07	-1.12e+01	7.796246	-2.54	ZCCHC13	zinc finger CCHC-type containing 13
ILMN_1706065	1.47e-05	1.73e-07	-1.12e+01	7.794831	-8.59e-01
ILMN_1743208	1.47e-05	1.73e-07	-1.12e+01	7.792966	-1.56	NEDD1	neural precursor cell expressed, developmentally down-regulated 1
ILMN_1659610	1.48e-05	1.74e-07	-1.12e+01	7.787526	-2.32
ILMN_1688843	1.50e-05	1.76e-07	-1.12e+01	7.773821	-1.71	GRK4	G protein-coupled receptor kinase 4
ILMN_1756238	1.52e-05	1.79e-07	-1.12e+01	7.757823	-1.96	TMEM217	transmembrane protein 217
ILMN_3262413	1.52e-05	1.79e-07	-1.12e+01	7.756352	-3.06
ILMN_1769478	1.52e-05	1.79e-07	-1.12e+01	7.75473	-2.36	SPATA24	spermatogenesis associated 24
ILMN_1805737	1.52e-05	1.80e-07	-1.12e+01	7.751904	-2.95	PFKP	phosphofructokinase, platelet
ILMN_2214603	1.52e-05	1.81e-07	-1.12e+01	7.745485	-1.41	PPP2R3C	protein phosphatase 2 regulatory subunit B''gamma
ILMN_1660345	1.53e-05	1.82e-07	1.12e+01	7.741814	1.06
ILMN_1780283	1.53e-05	1.82e-07	-1.12e+01	7.739252	-2.90	LKAAEAR1	LKAAEAR motif containing 1
ILMN_3229552	1.53e-05	1.83e-07	-1.12e+01	7.735367	-1.16	MED7	mediator complex subunit 7
ILMN_1913639	1.54e-05	1.84e-07	-1.12e+01	7.729431	-1.61
ILMN_3261226	1.54e-05	1.84e-07	-1.12e+01	7.729091	-4.50e-01
ILMN_1804571	1.56e-05	1.87e-07	-1.11e+01	7.712695	-1.03	ZKSCAN4	zinc finger with KRAB and SCAN domains 4
ILMN_1732468	1.60e-05	1.93e-07	-1.11e+01	7.68182	-3.66	HSPA4L	heat shock protein family A (Hsp70) member 4 like
ILMN_3236945	1.61e-05	1.94e-07	-1.11e+01	7.676363	-8.32e-01	PTPMT1	protein tyrosine phosphatase, mitochondrial 1
ILMN_1693961	1.62e-05	1.96e-07	-1.11e+01	7.664116	-1.61	CATSPER3	cation channel sperm associated 3
ILMN_3216794	1.63e-05	1.97e-07	-1.11e+01	7.659241	-1.90
ILMN_1787526	1.66e-05	2.00e-07	-1.11e+01	7.640824	-3.23	C2orf88	chromosome 2 open reading frame 88
ILMN_1706691	1.66e-05	2.01e-07	-1.11e+01	7.637806	-6.40e-01	CCDC87	coiled-coil domain containing 87
ILMN_1704617	1.67e-05	2.03e-07	-1.10e+01	7.625867	-2.18	EFHB	EF-hand domain family member B
ILMN_3283592	1.67e-05	2.04e-07	-1.10e+01	7.625154	-1.98	SPDYE2B	speedy/RINGO cell cycle regulator family member E2B
ILMN_3234823	1.68e-05	2.05e-07	-1.10e+01	7.61611	-3.15e-01	CETN4P	centrin 4, pseudogene
ILMN_1768979	1.73e-05	2.11e-07	-1.10e+01	7.589569	-2.64
ILMN_1778924	1.73e-05	2.12e-07	-1.10e+01	7.582598	-2.57	PDE1A	phosphodiesterase 1A
ILMN_1663916	1.75e-05	2.15e-07	-1.10e+01	7.5698	-1.71	ARHGAP9	Rho GTPase activating protein 9
ILMN_3241505	1.75e-05	2.15e-07	-1.10e+01	7.569442	-4.60e-01	LINC00643	long intergenic non-protein coding RNA 643
ILMN_2298051	1.80e-05	2.21e-07	-1.10e+01	7.541157	-8.51e-01
ILMN_1683377	1.81e-05	2.23e-07	-1.10e+01	7.529614	-1.38	MDH1B	malate dehydrogenase 1B
ILMN_1688127	1.84e-05	2.28e-07	1.09e+01	7.510825	6.81e-01
ILMN_1666731	1.84e-05	2.28e-07	-1.09e+01	7.508791	-1.89	SSUH2	ssu-2 homolog (C. elegans)
ILMN_1777312	1.84e-05	2.28e-07	-1.09e+01	7.508105	-1.24
ILMN_1793263	1.86e-05	2.30e-07	-1.09e+01	7.499107	-3.23	C1orf94	chromosome 1 open reading frame 94
ILMN_1771012	1.87e-05	2.32e-07	-1.09e+01	7.490179	-1.40
ILMN_1741992	1.88e-05	2.35e-07	-1.09e+01	7.479906	-9.00e-01
ILMN_1721132	1.90e-05	2.37e-07	-1.09e+01	7.4691	-3.82	DKKL1	dickkopf like acrosomal protein 1
ILMN_1690757	1.91e-05	2.39e-07	-1.09e+01	7.46178	-3.11	RSPH10B	radial spoke head 10 homolog B
ILMN_1753663	1.91e-05	2.39e-07	-1.09e+01	7.458506	-1.44	ARL4A	ADP ribosylation factor like GTPase 4A
ILMN_1793290	1.94e-05	2.43e-07	-1.09e+01	7.444358	-1.13	WDR60	WD repeat domain 60
ILMN_1714522	1.95e-05	2.44e-07	-1.09e+01	7.438438	-1.29	CLMN	calmin
ILMN_3200882	1.97e-05	2.48e-07	-1.08e+01	7.421636	-1.57	LINC00635	long intergenic non-protein coding RNA 635
ILMN_1654141	1.99e-05	2.51e-07	-1.08e+01	7.409105	-3.47	ZDHHC20	zinc finger DHHC-type containing 20
ILMN_2368145	2.05e-05	2.58e-07	-1.08e+01	7.380693	-4.72e-01	POLR2M	RNA polymerase II subunit M
ILMN_1718142	2.05e-05	2.59e-07	-1.08e+01	7.379362	-2.52	TRIM42	tripartite motif containing 42
ILMN_2354222	2.07e-05	2.62e-07	-1.08e+01	7.365642	-7.25e-01	SPAG8	sperm associated antigen 8
ILMN_1718128	2.07e-05	2.63e-07	-1.08e+01	7.36388	-1.07	PABPC3	poly(A) binding protein cytoplasmic 3
ILMN_3310361	2.07e-05	2.63e-07	-1.08e+01	7.361475	-2.43	PWRN1	Prader-Willi region non-protein coding RNA 1
ILMN_1765198	2.09e-05	2.65e-07	-1.08e+01	7.353023	-1.30	HEATR4	HEAT repeat containing 4
ILMN_2396287	2.10e-05	2.67e-07	-1.08e+01	7.34528	-1.74	RFX2	regulatory factor X2
ILMN_1725912	2.11e-05	2.69e-07	-1.08e+01	7.339621	-1.34	KLK12	kallikrein related peptidase 12
ILMN_1737629	2.11e-05	2.69e-07	-1.08e+01	7.337907	-1.16	ADAM20	ADAM metallopeptidase domain 20
ILMN_2122081	2.11e-05	2.71e-07	-1.07e+01	7.330681	-2.47	DNAJB3	DnaJ heat shock protein family (Hsp40) member B3
ILMN_1667720	2.11e-05	2.71e-07	-1.07e+01	7.330307	-1.50	TCTE1	t-complex-associated-testis-expressed 1
ILMN_1698728	2.12e-05	2.72e-07	-1.07e+01	7.328425	-1.72	FGD4	FYVE, RhoGEF and PH domain containing 4
ILMN_1684246	2.13e-05	2.74e-07	-1.07e+01	7.320577	-2.43	AXDND1	axonemal dynein light chain domain containing 1
ILMN_1678238	2.15e-05	2.77e-07	-1.07e+01	7.308173	-3.16	ZNF683	zinc finger protein 683
ILMN_3247266	2.16e-05	2.79e-07	-1.07e+01	7.301441	-8.39e-01	FER1L6	fer-1 like family member 6
ILMN_1803609	2.17e-05	2.80e-07	-1.07e+01	7.295978	-1.87	XKR3	XK related 3
ILMN_1791545	2.18e-05	2.83e-07	-1.07e+01	7.288441	-7.17e-01	KRT23	keratin 23
ILMN_2049423	2.18e-05	2.83e-07	-1.07e+01	7.285287	-2.41	KLHL11	kelch like family member 11
ILMN_1756125	2.18e-05	2.84e-07	-1.07e+01	7.284757	-5.22	H1FNT	H1 histone family member N, testis specific
ILMN_1735704	2.20e-05	2.87e-07	-1.07e+01	7.2737	-6.40e-01	NMBR	neuromedin B receptor
ILMN_3176954	2.20e-05	2.87e-07	-1.07e+01	7.271198	-7.69e-01
ILMN_2376847	2.24e-05	2.93e-07	-1.07e+01	7.251181	-2.05	PDE1A	phosphodiesterase 1A
ILMN_1726054	2.25e-05	2.94e-07	-1.07e+01	7.246414	-2.80	TEX26	testis expressed 26
ILMN_1730002	2.25e-05	2.95e-07	-1.07e+01	7.242796	-5.01	ACSBG2	acyl-CoA synthetase bubblegum family member 2
ILMN_1688721	2.25e-05	2.96e-07	-1.07e+01	7.239737	-4.31
ILMN_1760087	2.25e-05	2.96e-07	-1.07e+01	7.239709	-1.24	SLC26A3	solute carrier family 26 member 3
ILMN_1656297	2.25e-05	2.96e-07	-1.07e+01	7.239131	-9.64e-01	YBEY	ybeY metallopeptidase (putative)
ILMN_1799067	2.26e-05	2.98e-07	-1.07e+01	7.232196	-2.60	PRSS58	protease, serine 58
ILMN_1802539	2.26e-05	2.99e-07	-1.06e+01	7.231481	-1.74	CFAP52	cilia and flagella associated protein 52
ILMN_1711357	2.30e-05	3.04e-07	-1.06e+01	7.213073	-2.46	ZNF233	zinc finger protein 233
ILMN_1754655	2.30e-05	3.04e-07	-1.06e+01	7.212769	-1.87	TTLL5	tubulin tyrosine ligase like 5
ILMN_2099783	2.31e-05	3.06e-07	-1.06e+01	7.206387	-7.81e-01	ATP6V1F	ATPase H+ transporting V1 subunit F
ILMN_1745071	2.32e-05	3.09e-07	-1.06e+01	7.195471	-1.78	LOC541473	FK506 binding protein 6, 36kDa pseudogene
ILMN_1659985	2.32e-05	3.09e-07	-1.06e+01	7.195324	-1.27	RSPH9	radial spoke head 9 homolog
ILMN_1659599	2.32e-05	3.10e-07	-1.06e+01	7.193097	-2.12	AZIN2	antizyme inhibitor 2
ILMN_1768624	2.33e-05	3.11e-07	-1.06e+01	7.189571	-3.74	CETN1	centrin 1
ILMN_1670707	2.33e-05	3.12e-07	-1.06e+01	7.186816	-2.46	SPATA32	spermatogenesis associated 32
ILMN_2379110	2.34e-05	3.13e-07	-1.06e+01	7.182387	-1.91	CFAP52	cilia and flagella associated protein 52
ILMN_2341626	2.35e-05	3.16e-07	-1.06e+01	7.172891	-3.09
ILMN_1753658	2.35e-05	3.16e-07	-1.06e+01	7.172874	-8.21e-01	C6orf118	chromosome 6 open reading frame 118
ILMN_2363744	2.39e-05	3.22e-07	-1.06e+01	7.15499	-1.46	PACRG	PARK2 coregulated
ILMN_1658206	2.41e-05	3.25e-07	-1.06e+01	7.143661	-1.03	OSCP1	organic solute carrier partner 1
ILMN_1757099	2.41e-05	3.26e-07	-1.06e+01	7.141233	-1.26	PLEKHS1	pleckstrin homology domain containing S1
ILMN_1689172	2.41e-05	3.26e-07	-1.06e+01	7.139721	-2.55
ILMN_2190684	2.42e-05	3.28e-07	-1.06e+01	7.134205	-8.49e-01	CRYBG3	crystallin beta-gamma domain containing 3
ILMN_2382657	2.45e-05	3.32e-07	-1.05e+01	7.122043	-9.26e-01	ARHGAP9	Rho GTPase activating protein 9
ILMN_2176625	2.45e-05	3.33e-07	-1.05e+01	7.120664	-1.57
ILMN_1664267	2.46e-05	3.34e-07	-1.05e+01	7.115542	-1.99	WBSCR28	Williams-Beuren syndrome chromosome region 28
ILMN_1782788	2.46e-05	3.35e-07	-1.05e+01	7.113028	-1.10	YBX3	Y-box binding protein 3
ILMN_2269900	2.47e-05	3.38e-07	-1.05e+01	7.104706	-1.05	PACRG	PARK2 coregulated
ILMN_3235234	2.47e-05	3.38e-07	-1.05e+01	7.102467	-3.52	LOC727924	uncharacterized LOC727924
ILMN_1752416	2.47e-05	3.39e-07	-1.05e+01	7.102028	-1.09	KLHL11	kelch like family member 11
ILMN_2359306	2.47e-05	3.39e-07	-1.05e+01	7.09968	-1.38	CAPSL	calcyphosine like
ILMN_2199409	2.47e-05	3.40e-07	-1.05e+01	7.098756	-2.32	EFHB	EF-hand domain family member B
ILMN_1726640	2.47e-05	3.40e-07	-1.05e+01	7.097648	-4.81e-01	C7orf66	chromosome 7 open reading frame 66
ILMN_3307113	2.50e-05	3.44e-07	-1.05e+01	7.084721	-4.69e-01	SPATA41	spermatogenesis associated 41 (non-protein coding)
ILMN_1701905	2.50e-05	3.45e-07	-1.05e+01	7.084223	-2.32
ILMN_1783656	2.54e-05	3.51e-07	-1.05e+01	7.066199	-1.05	ODF4	outer dense fiber of sperm tails 4
ILMN_3257145	2.56e-05	3.55e-07	-1.05e+01	7.053309	-1.57	ARHGAP42	Rho GTPase activating protein 42
ILMN_3230582	2.59e-05	3.59e-07	-1.05e+01	7.043039	-2.35	LOC646626	uncharacterized LOC646626
ILMN_1703855	2.59e-05	3.60e-07	-1.05e+01	7.038704	-5.62e-01	SERPINB3	serpin family B member 3
ILMN_1674297	2.63e-05	3.65e-07	-1.04e+01	7.023315	-2.10	HCFC2	host cell factor C2
ILMN_2400326	2.63e-05	3.67e-07	-1.04e+01	7.0187	-2.35	DYRK3	dual specificity tyrosine phosphorylation regulated kinase 3
ILMN_1784203	2.63e-05	3.67e-07	-1.04e+01	7.018242	-3.50	ACRBP	acrosin binding protein
ILMN_1686096	2.63e-05	3.68e-07	-1.04e+01	7.017522	-3.35	SPATA17	spermatogenesis associated 17
ILMN_1696767	2.63e-05	3.68e-07	-1.04e+01	7.017235	-2.15	SERP2	stress-associated endoplasmic reticulum protein family member 2
ILMN_1737847	2.63e-05	3.68e-07	-1.04e+01	7.015159	-9.15e-01	RMND5B	required for meiotic nuclear division 5 homolog B
ILMN_1768818	2.65e-05	3.71e-07	-1.04e+01	7.007228	-1.83	LRRC46	leucine rich repeat containing 46
ILMN_1709367	2.65e-05	3.72e-07	-1.04e+01	7.005501	-3.45	FAM186B	family with sequence similarity 186 member B
ILMN_2216157	2.65e-05	3.73e-07	1.04e+01	7.003397	7.35e-01	GNA12	G protein subunit alpha 12
ILMN_3239580	2.65e-05	3.73e-07	-1.04e+01	7.002331	-2.70	FAM170A	family with sequence similarity 170 member A
ILMN_2217574	2.65e-05	3.73e-07	-1.04e+01	7.001226	-1.43	FABP5P3	fatty acid binding protein 5 pseudogene 3
ILMN_1777934	2.65e-05	3.75e-07	-1.04e+01	6.997178	-2.15	MORN3	MORN repeat containing 3
ILMN_1658290	2.66e-05	3.76e-07	-1.04e+01	6.992966	-1.01	METTL22	methyltransferase like 22
ILMN_2190126	2.69e-05	3.82e-07	-1.04e+01	6.977413	-2.13	TTC23L	tetratricopeptide repeat domain 23 like
ILMN_2340974	2.71e-05	3.85e-07	-1.04e+01	6.969698	-4.76e-01	ANKS1B	ankyrin repeat and sterile alpha motif domain containing 1B
ILMN_1723568	2.72e-05	3.86e-07	-1.04e+01	6.965808	-1.49	SPATA45	spermatogenesis associated 45
ILMN_1808053	2.73e-05	3.89e-07	-1.04e+01	6.959325	-8.36e-01	CCDC157	coiled-coil domain containing 157
ILMN_1785281	2.73e-05	3.90e-07	-1.04e+01	6.956697	-1.65
ILMN_1701855	2.74e-05	3.92e-07	-1.04e+01	6.951282	-8.60e-01	PPP1CC	protein phosphatase 1 catalytic subunit gamma
ILMN_3304555	2.75e-05	3.94e-07	1.04e+01	6.945987	7.38e-01
ILMN_2150446	2.76e-05	3.95e-07	-1.04e+01	6.942977	-1.83
ILMN_1761069	2.77e-05	3.98e-07	1.04e+01	6.936121	6.52e-01	UVRAG	UV radiation resistance associated
ILMN_1724832	2.77e-05	3.98e-07	-1.04e+01	6.935962	-2.47	OVOL2	ovo like zinc finger 2
ILMN_1661142	2.78e-05	4.00e-07	-1.04e+01	6.930305	-1.76	TMF1	TATA element modulatory factor 1
ILMN_1759008	2.78e-05	4.01e-07	-1.04e+01	6.92851	-1.57	ZNF689	zinc finger protein 689
ILMN_1874577	2.79e-05	4.03e-07	-1.03e+01	6.92368	-1.95
ILMN_3225699	2.79e-05	4.03e-07	-1.03e+01	6.922286	-1.37
ILMN_1669700	2.80e-05	4.06e-07	-1.03e+01	6.916024	-3.43	KPNA5	karyopherin subunit alpha 5
ILMN_1707741	2.80e-05	4.06e-07	-1.03e+01	6.915258	-1.83	TBC1D26	TBC1 domain family member 26
ILMN_3243657	2.85e-05	4.14e-07	-1.03e+01	6.89603	-5.65e-01
ILMN_1657158	2.95e-05	4.29e-07	-1.03e+01	6.857083	-2.15	RNF168	ring finger protein 168
ILMN_1799099	2.95e-05	4.30e-07	-1.03e+01	6.855921	-1.79	TEKT3	tektin 3
ILMN_1753683	2.95e-05	4.30e-07	-1.03e+01	6.855552	-2.80	SOCS7	suppressor of cytokine signaling 7
ILMN_1724540	2.96e-05	4.32e-07	-1.03e+01	6.851394	-6.19e-01	ALX1	ALX homeobox 1
ILMN_3196798	2.99e-05	4.38e-07	-1.03e+01	6.837842	-7.75e-01	SPATA31C1	SPATA31 subfamily C member 1
ILMN_1717129	2.99e-05	4.38e-07	-1.03e+01	6.835706	-2.75
ILMN_1710303	3.01e-05	4.42e-07	-1.03e+01	6.827954	-3.12	TTC25	tetratricopeptide repeat domain 25
ILMN_1754871	3.01e-05	4.43e-07	-1.03e+01	6.825966	-1.29
ILMN_1770399	3.02e-05	4.44e-07	-1.03e+01	6.823047	-1.81	C10orf107	chromosome 10 open reading frame 107
ILMN_1663401	3.03e-05	4.46e-07	-1.02e+01	6.817523	-1.50	LARP6	La ribonucleoprotein domain family member 6
ILMN_2380740	3.04e-05	4.49e-07	-1.02e+01	6.811906	-1.12	MTO1	mitochondrial tRNA translation optimization 1
ILMN_2092903	3.05e-05	4.50e-07	-1.02e+01	6.808172	-2.21	C20orf141	chromosome 20 open reading frame 141
ILMN_1803318	3.06e-05	4.53e-07	-1.02e+01	6.801714	-1.36	PPFIA2	PTPRF interacting protein alpha 2
ILMN_1693352	3.09e-05	4.58e-07	1.02e+01	6.791219	4.87e-01	MRPL20	mitochondrial ribosomal protein L20
ILMN_1662086	3.12e-05	4.62e-07	-1.02e+01	6.781221	-1.42	GUCA1A	guanylate cyclase activator 1A
ILMN_2201386	3.13e-05	4.65e-07	-1.02e+01	6.775542	-1.25	ADAM18	ADAM metallopeptidase domain 18
ILMN_2353027	3.13e-05	4.65e-07	-1.02e+01	6.774223	-3.75e-01	GRAP	GRB2-related adaptor protein
ILMN_1723678	3.14e-05	4.68e-07	-1.02e+01	6.768376	-2.72	PRPH	peripherin
ILMN_1665714	3.14e-05	4.68e-07	-1.02e+01	6.76803	-2.87	C4orf22	chromosome 4 open reading frame 22
ILMN_1792449	3.14e-05	4.69e-07	-1.02e+01	6.765189	-2.49	ALS2CR11	amyotrophic lateral sclerosis 2 chromosome region candidate 11
ILMN_2189915	3.15e-05	4.72e-07	-1.02e+01	6.760282	-1.16	THAP5	THAP domain containing 5
ILMN_3245122	3.15e-05	4.72e-07	-1.02e+01	6.758635	-1.45	LKAAEAR1	LKAAEAR motif containing 1
ILMN_3303920	3.15e-05	4.73e-07	-1.02e+01	6.75689	-1.63
ILMN_2167729	3.16e-05	4.74e-07	-1.02e+01	6.754543	-9.04e-01	ZNF391	zinc finger protein 391
ILMN_1757928	3.16e-05	4.75e-07	-1.02e+01	6.752377	-9.29e-01
ILMN_1698653	3.16e-05	4.76e-07	-1.02e+01	6.751377	-3.69	ODF2	outer dense fiber of sperm tails 2
ILMN_1654496	3.18e-05	4.80e-07	-1.02e+01	6.741811	-6.07e-01
ILMN_1707137	3.18e-05	4.80e-07	-1.02e+01	6.741163	-2.25	C17orf97	chromosome 17 open reading frame 97
ILMN_1658995	3.21e-05	4.85e-07	1.02e+01	6.731585	8.75e-01	ACOT9	acyl-CoA thioesterase 9
ILMN_1792551	3.21e-05	4.86e-07	-1.02e+01	6.728571	-2.57	MROH7	maestro heat like repeat family member 7
ILMN_3247395	3.24e-05	4.92e-07	-1.01e+01	6.717296	-2.08	PRSS58	protease, serine 58
ILMN_2193315	3.25e-05	4.93e-07	-1.01e+01	6.713637	-2.46	EFCAB11	EF-hand calcium binding domain 11
ILMN_1784408	3.28e-05	4.99e-07	-1.01e+01	6.703073	-9.02e-01
ILMN_3201876	3.29e-05	5.01e-07	-1.01e+01	6.697261	-1.13
ILMN_3241861	3.29e-05	5.02e-07	-1.01e+01	6.696609	-2.96	TGIF2LY	TGFB induced factor homeobox 2 like, Y-linked
ILMN_3251383	3.29e-05	5.03e-07	-1.01e+01	6.694071	-1.69	CCDC74B	coiled-coil domain containing 74B
ILMN_3290640	3.30e-05	5.05e-07	-1.01e+01	6.689924	-1.57
ILMN_3241254	3.31e-05	5.08e-07	-1.01e+01	6.684643	-9.76e-01	HAS2-AS1	HAS2 antisense RNA 1
ILMN_1756826	3.31e-05	5.08e-07	-1.01e+01	6.683743	-1.41
ILMN_2277099	3.31e-05	5.09e-07	1.01e+01	6.682077	6.89e-01	YWHAB	tyrosine 3-monooxygenase/tryptophan 5-monooxygenase activation protein beta
ILMN_1711030	3.48e-05	5.35e-07	-1.01e+01	6.630614	-2.48	OPLAH	5-oxoprolinase (ATP-hydrolysing)
ILMN_1668649	3.49e-05	5.37e-07	-1.01e+01	6.625533	-2.55	MYCBPAP	MYCBP associated protein
ILMN_1737271	3.49e-05	5.39e-07	-1.01e+01	6.622921	-1.57	TTC16	tetratricopeptide repeat domain 16
ILMN_3247885	3.49e-05	5.40e-07	-1.01e+01	6.621175	-3.44e-01
ILMN_1796088	3.49e-05	5.41e-07	-1.01e+01	6.619562	-2.56	ACTL7B	actin like 7B
ILMN_1655545	3.51e-05	5.43e-07	-1.01e+01	6.614909	-3.12	ZMYND12	zinc finger MYND-type containing 12
ILMN_2393544	3.51e-05	5.44e-07	1.00e+01	6.612753	8.26e-01	PRMT2	protein arginine methyltransferase 2
ILMN_1727144	3.52e-05	5.47e-07	-1.00e+01	6.607536	-1.96	BIRC8	baculoviral IAP repeat containing 8
ILMN_1803217	3.52e-05	5.47e-07	-1.00e+01	6.607399	-6.39e-01	GPRIN2	G protein regulated inducer of neurite outgrowth 2
ILMN_2276290	3.56e-05	5.55e-07	-1.00e+01	6.591458	-3.24	RALGPS2	Ral GEF with PH domain and SH3 binding motif 2
ILMN_1775569	3.56e-05	5.56e-07	-1.00e+01	6.590731	-5.81	CRISP2	cysteine rich secretory protein 2
ILMN_1715616	3.56e-05	5.56e-07	-1.00e+01	6.589577	-2.15	LRR1	leucine rich repeat protein 1
ILMN_1756721	3.56e-05	5.57e-07	-1.00e+01	6.588606	-1.88	FSCB	fibrous sheath CABYR binding protein
ILMN_1659914	3.56e-05	5.57e-07	-1.00e+01	6.587761	-5.62e-01	AK8	adenylate kinase 8
ILMN_1775163	3.58e-05	5.62e-07	-1.00e+01	6.579279	-1.90	PDE1A	phosphodiesterase 1A
ILMN_1792152	3.59e-05	5.63e-07	-1.00e+01	6.57681	-1.42	DRC7	dynein regulatory complex subunit 7
ILMN_1732717	3.60e-05	5.65e-07	-1.00e+01	6.573373	-3.16	FAM71E1	family with sequence similarity 71 member E1
ILMN_1669465	3.61e-05	5.69e-07	-1.00e+01	6.566755	-3.17	EFCAB6	EF-hand calcium binding domain 6
ILMN_2124523	3.61e-05	5.70e-07	-1.00e+01	6.565258	-5.15e-01	METTL14	methyltransferase like 14
ILMN_2147345	3.61e-05	5.70e-07	-1.00e+01	6.563808	-1.91	BBOF1	basal body orientation factor 1
ILMN_1715505	3.61e-05	5.71e-07	-1.00e+01	6.562766	-1.13
ILMN_3248086	3.61e-05	5.72e-07	-1.00e+01	6.561405	-2.46	TEX40	testis expressed 40
ILMN_3208330	3.63e-05	5.76e-07	-9.99	6.554142	-1.10
ILMN_1705834	3.65e-05	5.80e-07	-9.99	6.547406	-1.12	TTBK2	tau tubulin kinase 2
ILMN_1705522	3.65e-05	5.80e-07	-9.99	6.547171	-1.66	SPAG1	sperm associated antigen 1
ILMN_1767658	3.65e-05	5.81e-07	9.99	6.544455	6.93e-01	RRS1	ribosome biogenesis regulator homolog
ILMN_1668442	3.72e-05	5.93e-07	-9.97	6.52357	-1.59
ILMN_1713613	3.73e-05	5.96e-07	-9.96	6.519229	-1.37	PIAS2	protein inhibitor of activated STAT 2
ILMN_1878191	3.73e-05	5.96e-07	-9.96	6.518868	-1.35
ILMN_1778213	3.73e-05	5.96e-07	-9.96	6.518218	-1.64	STK33	serine/threonine kinase 33
ILMN_1765116	3.73e-05	5.97e-07	-9.96	6.516718	-1.24	PAOX	polyamine oxidase (exo-N4-amino)
ILMN_1654570	3.74e-05	5.99e-07	-9.96	6.512757	-3.01	TEKT1	tektin 1
ILMN_1704135	3.74e-05	6.01e-07	-9.95	6.510173	-3.60e-01	LOC388242	SAGA complex associated factor 29 pseudogene
ILMN_1887731	3.75e-05	6.02e-07	-9.95	6.507449	-2.83e-01	CDKN2B-AS1	CDKN2B antisense RNA 1
ILMN_1804662	3.76e-05	6.06e-07	-9.94	6.501098	-8.82e-01	NRG4	neuregulin 4
ILMN_1698941	3.76e-05	6.07e-07	-9.94	6.500167	-8.30e-01
ILMN_2150797	3.78e-05	6.10e-07	-9.94	6.494877	-6.31	TNP1	transition protein 1
ILMN_1813561	3.79e-05	6.13e-07	-9.93	6.489814	-1.65	SCIN	scinderin
ILMN_1730696	3.82e-05	6.20e-07	-9.92	6.478577	-6.43e-01	ZKSCAN7	zinc finger with KRAB and SCAN domains 7
ILMN_2216582	3.82e-05	6.20e-07	-9.92	6.478462	-2.03	LYL1	LYL1, basic helix-loop-helix family member
ILMN_1682943	3.82e-05	6.21e-07	-9.92	6.475832	-1.50
ILMN_3235877	3.82e-05	6.21e-07	-9.92	6.475646	-1.54	LINC01553	long intergenic non-protein coding RNA 1553
ILMN_2177965	3.85e-05	6.27e-07	9.91	6.466727	6.58e-01	RPS19BP1	ribosomal protein S19 binding protein 1
ILMN_1699989	3.85e-05	6.27e-07	-9.91	6.466023	-6.40e-01	BNIPL	BCL2 interacting protein like
ILMN_1745713	3.85e-05	6.28e-07	-9.91	6.465179	-9.37e-01	STKLD1	serine/threonine kinase like domain containing 1
ILMN_1900650	3.85e-05	6.29e-07	-9.91	6.463485	-1.65
ILMN_3198338	3.86e-05	6.31e-07	-9.91	6.460136	-3.38e-01
ILMN_1870747	3.94e-05	6.45e-07	-9.88	6.437311	-4.22e-01
ILMN_1763775	3.94e-05	6.46e-07	-9.88	6.436067	-1.18
ILMN_3251264	3.95e-05	6.49e-07	-9.88	6.430227	-6.74e-01	PDCL2	phosducin like 2
ILMN_2068951	3.96e-05	6.51e-07	-9.88	6.427853	-4.24	PDHA2	pyruvate dehydrogenase (lipoamide) alpha 2
ILMN_3304405	3.96e-05	6.52e-07	-9.87	6.425645	-2.23	BBIP1	BBSome interacting protein 1
ILMN_1766991	3.99e-05	6.60e-07	-9.86	6.413665	-1.03	ABRA	actin binding Rho activating protein
ILMN_3237376	3.99e-05	6.60e-07	-9.86	6.413482	-1.53	GRAMD1B	GRAM domain containing 1B
ILMN_1678928	3.99e-05	6.60e-07	-9.86	6.413377	-7.46e-01	SLCO3A1	solute carrier organic anion transporter family member 3A1
ILMN_1654112	4.01e-05	6.64e-07	-9.86	6.406709	-1.57	PARD6A	par-6 family cell polarity regulator alpha
ILMN_1793072	4.04e-05	6.70e-07	-9.85	6.398313	-8.30e-01
ILMN_3225066	4.05e-05	6.72e-07	-9.85	6.394912	-2.86
ILMN_2260933	4.05e-05	6.73e-07	-9.84	6.392977	-2.03	BPIFA3	BPI fold containing family A member 3
ILMN_3236443	4.07e-05	6.78e-07	-9.84	6.385857	-3.57e-01	ALX1	ALX homeobox 1
ILMN_1754555	4.07e-05	6.78e-07	-9.84	6.384891	-4.28e-01	SVOPL	SVOP like
ILMN_1693114	4.07e-05	6.79e-07	-9.83	6.383484	-5.29e-01	SPAG17	sperm associated antigen 17
ILMN_2084031	4.11e-05	6.87e-07	-9.82	6.372279	-1.54	PRTG	protogenin
ILMN_1737346	4.11e-05	6.88e-07	-9.82	6.370752	-7.71e-01
ILMN_1777901	4.11e-05	6.88e-07	-9.82	6.370404	-3.29e-01
ILMN_1710993	4.13e-05	6.92e-07	-9.82	6.363995	-1.87	C1orf111	chromosome 1 open reading frame 111
ILMN_3199896	4.13e-05	6.93e-07	-9.82	6.363023	-8.44e-01
ILMN_2198300	4.13e-05	6.94e-07	-9.81	6.361869	-3.11	SPANXC	SPANX family member C
ILMN_2206151	4.14e-05	6.96e-07	-9.81	6.358716	-7.75e-01	NEDD1	neural precursor cell expressed, developmentally down-regulated 1
ILMN_2404135	4.17e-05	7.03e-07	-9.80	6.347902	-2.71	RIOK3	RIO kinase 3
ILMN_2141807	4.18e-05	7.05e-07	-9.80	6.345045	-1.60	KNSTRN	kinetochore localized astrin/SPAG5 binding protein
ILMN_1683370	4.18e-05	7.06e-07	-9.80	6.342921	-9.65e-01	C16orf71	chromosome 16 open reading frame 71
ILMN_1651624	4.18e-05	7.07e-07	-9.80	6.341887	-3.85	C6orf201	chromosome 6 open reading frame 201
ILMN_1744618	4.18e-05	7.07e-07	-9.80	6.341827	-1.52
ILMN_1679464	4.22e-05	7.15e-07	-9.79	6.329904	-7.82e-01	BNC1	basonuclin 1
ILMN_3181344	4.22e-05	7.17e-07	-9.78	6.327972	-1.23
ILMN_1890587	4.24e-05	7.20e-07	-9.78	6.323753	-1.08	DNAH6	dynein axonemal heavy chain 6
ILMN_1681720	4.24e-05	7.22e-07	-9.78	6.320186	-6.33e-01	LRGUK	leucine rich repeats and guanylate kinase domain containing
ILMN_2405470	4.24e-05	7.23e-07	-9.77	6.318691	-1.94	KLHDC9	kelch domain containing 9
ILMN_3285591	4.24e-05	7.23e-07	-9.77	6.318577	-2.06
ILMN_1806963	4.25e-05	7.25e-07	-9.77	6.315708	-4.88	TSACC	TSSK6 activating cochaperone
ILMN_2116811	4.25e-05	7.27e-07	-9.77	6.313585	-1.16	FAM220A	family with sequence similarity 220 member A
ILMN_1707484	4.26e-05	7.30e-07	-9.77	6.309169	-1.02	GEMIN6	gem nuclear organelle associated protein 6
ILMN_1774557	4.28e-05	7.34e-07	-9.76	6.303025	-2.13	CDC14A	cell division cycle 14A
ILMN_1737681	4.28e-05	7.35e-07	-9.76	6.301992	-3.94e-01	NEK10	NIMA related kinase 10
ILMN_1733333	4.33e-05	7.43e-07	-9.75	6.290111	-4.51e-01	CALML3	calmodulin like 3
ILMN_1708393	4.33e-05	7.44e-07	-9.75	6.288982	-1.50	C1orf185	chromosome 1 open reading frame 185
ILMN_1803312	4.34e-05	7.47e-07	9.74	6.285544	7.76e-01	DIMT1	DIM1 dimethyladenosine transferase 1 homolog
ILMN_1694131	4.50e-05	7.76e-07	-9.71	6.245855	-3.25	C4orf45	chromosome 4 open reading frame 45
ILMN_1744003	4.51e-05	7.79e-07	-9.70	6.241305	-9.86e-01	SLC44A5	solute carrier family 44 member 5
ILMN_1700625	4.58e-05	7.91e-07	-9.69	6.225635	-1.78	ATP5S	ATP synthase, H+ transporting, mitochondrial Fo complex subunit s (factor B)
ILMN_3289934	4.67e-05	8.08e-07	-9.67	6.204209	-5.60e-01
ILMN_2378952	4.74e-05	8.21e-07	-9.65	6.18765	-1.73	GPX4	glutathione peroxidase 4
ILMN_1792456	4.74e-05	8.22e-07	-9.65	6.186321	-1.41	CFAP36	cilia and flagella associated protein 36
ILMN_1829253	4.83e-05	8.38e-07	-9.63	6.165556	-8.46e-01
ILMN_3298220	4.84e-05	8.42e-07	-9.63	6.160859	-1.85
ILMN_1767481	4.84e-05	8.43e-07	-9.63	6.15925	-1.83	ATP23	ATP23 metallopeptidase and ATP synthase assembly factor homolog
ILMN_1725870	4.84e-05	8.45e-07	-9.63	6.157338	-1.28	UBE2U	ubiquitin conjugating enzyme E2 U (putative)
ILMN_1656291	4.84e-05	8.45e-07	-9.63	6.157294	-2.81	TSKS	testis specific serine kinase substrate
ILMN_1663245	4.84e-05	8.45e-07	-9.63	6.156876	-1.54
ILMN_1765274	4.88e-05	8.54e-07	-9.62	6.146955	-3.10	CAPN11	calpain 11
ILMN_1664165	4.90e-05	8.58e-07	-9.61	6.14211	-1.40	IZUMO1	izumo sperm-egg fusion 1
ILMN_1755843	4.91e-05	8.61e-07	-9.61	6.137512	-3.97	SLC26A8	solute carrier family 26 member 8
ILMN_2268593	4.91e-05	8.62e-07	-9.61	6.136308	-1.08	C11orf63	chromosome 11 open reading frame 63
ILMN_3235997	4.95e-05	8.71e-07	-9.60	6.126357	-9.42e-01	FAM92A1P2	family with sequence similarity 92, member A3
ILMN_3258385	4.95e-05	8.72e-07	-9.60	6.125224	-2.12	SPATA31A7	SPATA31 subfamily A member 7
ILMN_3205929	4.96e-05	8.73e-07	-9.60	6.123316	-8.43e-01
ILMN_1777550	4.96e-05	8.77e-07	-9.59	6.119389	-8.04e-01	ARL13A	ADP ribosylation factor like GTPase 13A
ILMN_1697962	4.96e-05	8.77e-07	-9.59	6.119356	-5.61e-01	NSMCE1	NSE1 homolog, SMC5-SMC6 complex component
ILMN_1670000	4.96e-05	8.77e-07	-9.59	6.118792	-1.19	DCAF6	DDB1 and CUL4 associated factor 6
ILMN_2087629	4.99e-05	8.83e-07	-9.59	6.111931	-2.37	NOL4	nucleolar protein 4
ILMN_2388177	4.99e-05	8.84e-07	-9.58	6.11026	-2.01	SPATA7	spermatogenesis associated 7
ILMN_2195892	5.02e-05	8.92e-07	-9.58	6.101597	-3.83	SPATA4	spermatogenesis associated 4
ILMN_1752682	5.06e-05	8.99e-07	-9.57	6.092797	-3.71e-01	WDR78	WD repeat domain 78
ILMN_2054938	5.16e-05	9.18e-07	-9.55	6.071984	-1.50
ILMN_1705627	5.17e-05	9.22e-07	-9.54	6.067264	-1.57	USP2	ubiquitin specific peptidase 2
ILMN_2047112	5.21e-05	9.29e-07	-9.54	6.059755	-1.61	DPCD	deleted in primary ciliary dyskinesia homolog (mouse)
ILMN_2190007	5.21e-05	9.31e-07	-9.54	6.057137	-1.39	SLC36A3	solute carrier family 36 member 3
ILMN_1680156	5.22e-05	9.33e-07	-9.53	6.054928	-2.73	HYPM	huntingtin interacting protein M
ILMN_1704313	5.25e-05	9.40e-07	-9.53	6.047099	-1.26	GSTCD	glutathione S-transferase C-terminal domain containing
ILMN_1674491	5.31e-05	9.51e-07	-9.52	6.035268	-8.24e-01
ILMN_1685856	5.31e-05	9.52e-07	-9.51	6.03337	-1.78	FAM92A1	family with sequence similarity 92 member A1
ILMN_1673320	5.31e-05	9.55e-07	-9.51	6.031047	-1.76	CCDC178	coiled-coil domain containing 178
ILMN_1814230	5.32e-05	9.56e-07	9.51	6.029086	5.78e-01
ILMN_2153825	5.33e-05	9.59e-07	-9.51	6.026363	-1.86	MEIG1	meiosis/spermiogenesis associated 1
ILMN_1768840	5.34e-05	9.62e-07	-9.50	6.023055	-1.18	ST7-OT4	ST7 overlapping transcript 4
ILMN_3224204	5.36e-05	9.68e-07	9.50	6.016949	6.63e-01	PSMG4	proteasome assembly chaperone 4
ILMN_2154853	5.41e-05	9.78e-07	-9.49	6.005733	-9.60e-01	PPP1R36	protein phosphatase 1 regulatory subunit 36
ILMN_1720745	5.41e-05	9.79e-07	9.49	6.004837	1.39
ILMN_1661359	5.44e-05	9.84e-07	-9.48	5.999095	-1.69	CXorf65	chromosome X open reading frame 65
ILMN_2304624	5.49e-05	9.96e-07	9.47	5.987118	5.56e-01	EIF4H	eukaryotic translation initiation factor 4H
ILMN_1757723	5.51e-05	9.99e-07	-9.47	5.983621	-1.27	C6orf106	chromosome 6 open reading frame 106
ILMN_3238793	5.52e-05	1.00e-06	-9.47	5.97902	-4.64e-01	C9orf129	chromosome 9 open reading frame 129
ILMN_3235185	5.54e-05	1.01e-06	9.46	5.974842	1.50	SNRNP200	small nuclear ribonucleoprotein U5 subunit 200
ILMN_1788664	5.54e-05	1.01e-06	-9.46	5.973008	-5.02e-01	KCNH7	potassium voltage-gated channel subfamily H member 7
ILMN_1684439	5.55e-05	1.01e-06	-9.46	5.970918	-2.73	MLF1	myeloid leukemia factor 1
ILMN_1663417	5.57e-05	1.02e-06	-9.45	5.965805	-3.18	TEX33	testis expressed 33
ILMN_1697236	5.58e-05	1.02e-06	-9.45	5.962859	-6.77e-01	CNBD1	cyclic nucleotide binding domain containing 1
ILMN_1687519	5.58e-05	1.02e-06	-9.45	5.962063	-1.40	SNAP23	synaptosome associated protein 23
ILMN_1758008	5.61e-05	1.03e-06	-9.44	5.953886	-9.89e-01	ODF3L1	outer dense fiber of sperm tails 3 like 1
ILMN_1763609	5.62e-05	1.03e-06	-9.44	5.951001	-3.22	SLC22A16	solute carrier family 22 member 16
ILMN_3270493	5.64e-05	1.04e-06	-9.44	5.945879	-1.74	SPATA31A6	SPATA31 subfamily A member 6
ILMN_1686194	5.66e-05	1.04e-06	-9.43	5.942074	-7.98e-01	CWC27	CWC27 spliceosome associated protein homolog
ILMN_1708983	5.67e-05	1.04e-06	-9.43	5.939307	-2.55	CASC1	cancer susceptibility candidate 1
ILMN_2381841	5.70e-05	1.05e-06	-9.42	5.932622	-1.12	DDX19B	DEAD-box helicase 19B
ILMN_3243914	5.70e-05	1.05e-06	-9.42	5.930136	-1.50
ILMN_1663370	5.78e-05	1.07e-06	-9.41	5.914751	-3.80	CCDC62	coiled-coil domain containing 62
ILMN_1877270	5.78e-05	1.07e-06	-9.41	5.913982	-6.37e-01	LOC102723757	uncharacterized LOC102723757
ILMN_1864467	5.81e-05	1.08e-06	-9.40	5.90778	-8.04e-01	LOC100996671	uncharacterized LOC100996671
ILMN_1799030	5.83e-05	1.08e-06	-9.40	5.903392	-4.94	CMTM2	CKLF like MARVEL transmembrane domain containing 2
ILMN_2354515	5.86e-05	1.09e-06	-9.39	5.896349	-1.79	NDUFAF3	NADH:ubiquinone oxidoreductase complex assembly factor 3
ILMN_1707461	5.87e-05	1.09e-06	-9.39	5.893572	-1.88	TXNDC8	thioredoxin domain containing 8
ILMN_2175131	5.88e-05	1.09e-06	9.39	5.88973	5.51e-01	TMEM14C	transmembrane protein 14C
ILMN_2100287	5.93e-05	1.10e-06	-9.38	5.881079	-1.94	CFAP58	cilia and flagella associated protein 58
ILMN_2223911	5.98e-05	1.12e-06	-9.37	5.869831	-2.22	ADAM3A	ADAM metallopeptidase domain 3A (pseudogene)
ILMN_2405400	5.99e-05	1.12e-06	-9.37	5.868076	-2.48	GRK4	G protein-coupled receptor kinase 4
ILMN_2344120	6.00e-05	1.12e-06	-9.36	5.864305	-5.11	ROPN1B	rhophilin associated tail protein 1B
ILMN_1651535	6.02e-05	1.13e-06	-9.36	5.860558	-7.30e-01	TMEM217	transmembrane protein 217
ILMN_1761717	6.05e-05	1.13e-06	-9.35	5.853469	-3.20	SLCO6A1	solute carrier organic anion transporter family member 6A1
ILMN_1806456	6.08e-05	1.14e-06	-9.35	5.848014	-2.31	BBOF1	basal body orientation factor 1
ILMN_1707713	6.08e-05	1.14e-06	-9.35	5.846963	-1.21	CIB4	calcium and integrin binding family member 4
ILMN_1738494	6.21e-05	1.17e-06	-9.33	5.822653	-3.67e-01	AQP7	aquaporin 7
ILMN_1701696	6.22e-05	1.17e-06	9.32	5.820769	5.57e-01
ILMN_3251643	6.27e-05	1.18e-06	-9.31	5.809123	-4.89	C1orf194	chromosome 1 open reading frame 194
ILMN_1745817	6.27e-05	1.18e-06	-9.31	5.808352	-1.13	NELL1	neural EGFL like 1
ILMN_3249820	6.27e-05	1.18e-06	-9.31	5.808077	-1.30	RIIAD1	regulatory subunit of type II PKA R-subunit (RIIa) domain containing 1
ILMN_1784286	6.28e-05	1.19e-06	9.31	5.804544	7.72e-01	NDUFA1	NADH:ubiquinone oxidoreductase subunit A1
ILMN_3262376	6.28e-05	1.19e-06	-9.31	5.804042	-1.94	C6orf99	chromosome 6 open reading frame 99
ILMN_2043173	6.30e-05	1.19e-06	-9.30	5.799238	-1.30	TEKT2	tektin 2
ILMN_2192394	6.31e-05	1.20e-06	-9.30	5.797772	-1.42	ERCC4	ERCC excision repair 4, endonuclease catalytic subunit
ILMN_2181089	6.32e-05	1.20e-06	-9.30	5.79525	-1.60	DCAF1	DDB1 and CUL4 associated factor 1
ILMN_1692748	6.35e-05	1.21e-06	-9.30	5.789095	-1.00	BNC1	basonuclin 1
ILMN_1828584	6.35e-05	1.21e-06	-9.29	5.787901	-1.13
ILMN_1692698	6.39e-05	1.22e-06	-9.29	5.780327	-1.32	VASH2	vasohibin 2
ILMN_2285802	6.40e-05	1.22e-06	-9.29	5.776884	-1.59	SEC14L1	SEC14 like lipid binding 1
ILMN_1763540	6.40e-05	1.22e-06	-9.28	5.77543	-1.34	PSME4	proteasome activator subunit 4
ILMN_3292784	6.40e-05	1.22e-06	-9.28	5.774627	-2.04	LOC494141	solute carrier family 25 member 51 pseudogene
ILMN_2291862	6.45e-05	1.23e-06	-9.27	5.764866	-1.29	RFPL3S	RFPL3 antisense
ILMN_2225698	6.48e-05	1.24e-06	9.27	5.75912	6.99e-01	NDUFA10	NADH:ubiquinone oxidoreductase subunit A10
ILMN_2227195	6.49e-05	1.24e-06	-9.27	5.756984	-2.31	CCDC65	coiled-coil domain containing 65
ILMN_2214562	6.54e-05	1.25e-06	-9.26	5.747389	-2.25	CCDC42	coiled-coil domain containing 42
ILMN_1756102	6.60e-05	1.27e-06	-9.25	5.737588	-2.14	RFX3	regulatory factor X3
ILMN_1688126	6.62e-05	1.27e-06	-9.25	5.733006	-2.67
ILMN_1800914	6.62e-05	1.27e-06	-9.25	5.731593	-7.96e-01
ILMN_2211950	6.64e-05	1.28e-06	9.24	5.727561	5.74e-01
ILMN_3228639	6.69e-05	1.29e-06	9.23	5.718687	6.54e-01
ILMN_1667016	6.71e-05	1.30e-06	-9.23	5.713517	-1.12	FAF1	Fas associated factor 1
ILMN_1697328	6.73e-05	1.30e-06	-9.23	5.70864	-2.30	SPATA9	spermatogenesis associated 9
ILMN_3243055	6.73e-05	1.30e-06	-9.22	5.707981	-1.23
ILMN_1668766	6.75e-05	1.31e-06	-9.22	5.704933	-5.17	ROPN1	rhophilin associated tail protein 1
ILMN_1701006	6.76e-05	1.31e-06	-9.22	5.702508	-9.42e-01	HEXIM2	hexamethylene bisacetamide inducible 2
ILMN_2174023	6.80e-05	1.32e-06	-9.21	5.695265	-2.04	SPATA31A7	SPATA31 subfamily A member 7
ILMN_1764323	6.88e-05	1.34e-06	-9.20	5.680711	-7.81e-01
ILMN_2299843	6.91e-05	1.35e-06	-9.19	5.674185	-9.07e-01	ATP5S	ATP synthase, H+ transporting, mitochondrial Fo complex subunit s (factor B)
ILMN_1745343	6.91e-05	1.35e-06	9.19	5.674013	4.92e-01	ZMAT2	zinc finger matrin-type 2
ILMN_1708861	6.91e-05	1.35e-06	-9.19	5.673819	-8.70e-01	LRRC3B	leucine rich repeat containing 3B
ILMN_1770994	6.93e-05	1.35e-06	-9.19	5.669803	-4.76
ILMN_1695061	6.93e-05	1.36e-06	-9.19	5.667127	-1.13	UNC79	unc-79 homolog (C. elegans)
ILMN_1802780	6.93e-05	1.36e-06	-9.19	5.664278	-9.17e-01	CD163L1	CD163 molecule like 1
ILMN_3240187	6.93e-05	1.36e-06	-9.19	5.664205	-8.52e-01	EMC3	ER membrane protein complex subunit 3
ILMN_1666839	6.93e-05	1.36e-06	-9.19	5.663923	-8.46e-01
ILMN_1777895	6.93e-05	1.36e-06	-9.19	5.663866	-1.41	LRRC37B	leucine rich repeat containing 37B
ILMN_2112417	6.93e-05	1.36e-06	9.18	5.661934	1.46	PGAM1	phosphoglycerate mutase 1
ILMN_2124769	6.94e-05	1.37e-06	-9.18	5.659366	-1.28	YBX1	Y-box binding protein 1
ILMN_1717078	7.00e-05	1.38e-06	-9.17	5.649175	-4.53e-01	DNAJC16	DnaJ heat shock protein family (Hsp40) member C16
ILMN_2362245	7.12e-05	1.40e-06	9.16	5.631427	9.17e-01	HNRNPH2	heterogeneous nuclear ribonucleoprotein H2 (H')
ILMN_3204768	7.25e-05	1.43e-06	-9.14	5.611273	-7.97e-01	CTAGE11P	CTAGE family member 11, pseudogene
ILMN_1736682	7.30e-05	1.44e-06	-9.13	5.603504	-2.75e-01	SPSB4	splA/ryanodine receptor domain and SOCS box containing 4
ILMN_1729976	7.32e-05	1.45e-06	9.13	5.599521	6.17e-01	CHAMP1	chromosome alignment maintaining phosphoprotein 1
ILMN_2361807	7.32e-05	1.45e-06	9.13	5.598422	1.11	OS9	OS9, endoplasmic reticulum lectin
ILMN_2203149	7.32e-05	1.45e-06	-9.13	5.597445	-3.22	TMPRSS12	transmembrane protease, serine 12
ILMN_1694979	7.38e-05	1.46e-06	-9.12	5.587478	-3.94	TTC29	tetratricopeptide repeat domain 29
ILMN_2410113	7.45e-05	1.48e-06	-9.11	5.576108	-1.31	ST7L	suppression of tumorigenicity 7 like
ILMN_1666305	7.45e-05	1.48e-06	-9.11	5.575147	-3.87	CDKN3	cyclin dependent kinase inhibitor 3
ILMN_3237381	7.47e-05	1.49e-06	-9.10	5.571298	-4.84e-01	TMEM217	transmembrane protein 217
ILMN_1746720	7.48e-05	1.49e-06	-9.10	5.569474	-1.33	TTC39C	tetratricopeptide repeat domain 39C
ILMN_1760990	7.49e-05	1.49e-06	-9.10	5.565859	-3.55	SH3GL3	SH3 domain containing GRB2 like 3, endophilin A3
ILMN_1683916	7.55e-05	1.51e-06	-9.09	5.556941	-1.39	PEX13	peroxisomal biogenesis factor 13
ILMN_1713139	7.56e-05	1.51e-06	-9.09	5.554605	-1.03	DLGAP2	DLG associated protein 2
ILMN_1675543	7.59e-05	1.52e-06	-9.09	5.548674	-6.84	PRM1	protamine 1
ILMN_1780783	7.60e-05	1.52e-06	-9.08	5.546099	-3.07	SOCS7	suppressor of cytokine signaling 7
ILMN_1753980	7.64e-05	1.53e-06	-9.08	5.539592	-1.54
ILMN_1712616	7.65e-05	1.54e-06	-9.08	5.537602	-2.29	ARMC12	armadillo repeat containing 12
ILMN_2400546	7.68e-05	1.54e-06	-9.07	5.533123	-1.42	IZUMO4	IZUMO family member 4
ILMN_1805148	7.70e-05	1.55e-06	-9.07	5.529405	-1.47	CLHC1	clathrin heavy chain linker domain containing 1
ILMN_1733466	7.72e-05	1.56e-06	-9.06	5.524533	-7.67e-01	SPDYE4	speedy/RINGO cell cycle regulator family member E4
ILMN_3183383	7.73e-05	1.56e-06	-9.06	5.522695	-2.85
ILMN_3304136	7.78e-05	1.57e-06	-9.06	5.514213	-2.70e-01
ILMN_1657857	7.78e-05	1.57e-06	9.06	5.513805	7.45e-01	TMEM14C	transmembrane protein 14C
ILMN_2297662	7.79e-05	1.58e-06	-9.05	5.510753	-1.56	RSPH10B	radial spoke head 10 homolog B
ILMN_2332964	7.87e-05	1.59e-06	9.04	5.499451	9.50e-01	LGMN	legumain
ILMN_3289407	7.91e-05	1.60e-06	-9.04	5.492967	-2.03	LOC338963	epididymal protein pseudogene
ILMN_3234892	7.94e-05	1.61e-06	-9.03	5.486624	-2.80	MARCH11	membrane associated ring-CH-type finger 11
ILMN_1651710	7.94e-05	1.61e-06	-9.03	5.486457	-1.62	IQCD	IQ motif containing D
ILMN_1710312	7.94e-05	1.61e-06	-9.03	5.486069	-4.11	TMEM31	transmembrane protein 31
ILMN_1767816	7.97e-05	1.62e-06	-9.03	5.480811	-3.71	APH1B	aph-1 homolog B, gamma-secretase subunit
ILMN_3237011	7.97e-05	1.62e-06	-9.03	5.4802	-7.55e-01
ILMN_3243788	7.98e-05	1.63e-06	-9.02	5.477259	-9.74e-01	CATSPERD	cation channel sperm associated auxiliary subunit delta
ILMN_1866290	8.01e-05	1.63e-06	-9.02	5.472845	-1.75	LOC102467079	uncharacterized LOC102467079
ILMN_1721093	8.05e-05	1.65e-06	-9.01	5.466062	-1.20	TAF10	TATA-box binding protein associated factor 10
ILMN_1732688	8.09e-05	1.66e-06	9.01	5.459583	4.26e-01	DUT	deoxyuridine triphosphatase
ILMN_1779488	8.11e-05	1.66e-06	-9.01	5.456041	-1.67	RFX3	regulatory factor X3
ILMN_1789394	8.29e-05	1.70e-06	-8.99	5.433124	-1.38	CATSPER1	cation channel sperm associated 1
ILMN_1767960	8.32e-05	1.71e-06	-8.98	5.428044	-2.06	NSUN7	NOP2/Sun RNA methyltransferase family member 7
ILMN_1698209	8.32e-05	1.71e-06	-8.98	5.42644	-1.94	AGPS	alkylglycerone phosphate synthase
ILMN_1769789	8.34e-05	1.71e-06	-8.98	5.423637	-5.46e-01	MLIP	muscular LMNA-interacting protein
ILMN_1815425	8.34e-05	1.72e-06	-8.98	5.421539	-1.39	APOBEC4	apolipoprotein B mRNA editing enzyme catalytic polypeptide like 4
ILMN_1914857	8.37e-05	1.73e-06	-8.97	5.416824	-1.48	DFNB59	deafness, autosomal recessive 59
ILMN_1679987	8.38e-05	1.73e-06	-8.97	5.414755	-2.16	AKAP14	A-kinase anchoring protein 14
ILMN_1773163	8.39e-05	1.73e-06	-8.97	5.413273	-2.90
ILMN_1710989	8.42e-05	1.74e-06	-8.96	5.408191	-2.42
ILMN_1679897	8.45e-05	1.75e-06	-8.96	5.401352	-1.06	IGFL3	IGF like family member 3
ILMN_1768430	8.45e-05	1.75e-06	-8.96	5.401209	-1.87
ILMN_1798172	8.45e-05	1.75e-06	-8.96	5.400879	-1.19	IPO4	importin 4
ILMN_1682126	8.49e-05	1.76e-06	-8.95	5.395277	-1.79
ILMN_3229028	8.60e-05	1.79e-06	-8.94	5.380728	-1.12
ILMN_1815168	8.60e-05	1.79e-06	-8.94	5.379241	-1.15	HVCN1	hydrogen voltage gated channel 1
ILMN_2200153	8.60e-05	1.79e-06	-8.94	5.378421	-2.20	GAPDHS	glyceraldehyde-3-phosphate dehydrogenase, spermatogenic
ILMN_2178226	8.61e-05	1.79e-06	-8.94	5.376195	-1.33
ILMN_2411127	8.64e-05	1.80e-06	-8.93	5.3714	-1.18	YBEY	ybeY metallopeptidase (putative)
ILMN_1777170	8.65e-05	1.81e-06	-8.93	5.369229	-2.06	FAM183A	family with sequence similarity 183 member A
ILMN_1785158	8.77e-05	1.83e-06	-8.92	5.354336	-1.80	HERPUD2	HERPUD family member 2
ILMN_1689901	8.80e-05	1.84e-06	8.91	5.349977	2.66e-01
ILMN_1706649	8.82e-05	1.85e-06	-8.91	5.344655	-1.73	OR4N2	olfactory receptor family 4 subfamily N member 2
ILMN_1686414	8.82e-05	1.85e-06	-8.91	5.342985	-6.69e-01	ZC3H14	zinc finger CCCH-type containing 14
ILMN_1730646	8.82e-05	1.85e-06	-8.91	5.342767	-1.60	WDR87	WD repeat domain 87
ILMN_1762071	8.82e-05	1.85e-06	-8.91	5.342114	-1.61	C17orf80	chromosome 17 open reading frame 80
ILMN_3282892	8.82e-05	1.85e-06	-8.91	5.341902	-1.68
ILMN_1687445	8.82e-05	1.86e-06	-8.91	5.341161	-1.32	DRC1	dynein regulatory complex subunit 1
ILMN_1768795	8.83e-05	1.86e-06	-8.90	5.338388	-2.39	RNF113B	ring finger protein 113B
ILMN_1717579	8.84e-05	1.86e-06	-8.90	5.336893	-2.76	C17orf64	chromosome 17 open reading frame 64
ILMN_2371119	8.85e-05	1.87e-06	-8.90	5.333858	-8.64e-01	EPHA6	EPH receptor A6
ILMN_1801606	8.91e-05	1.88e-06	-8.89	5.326046	-1.56	AMZ2	archaelysin family metallopeptidase 2
ILMN_1785592	8.92e-05	1.89e-06	-8.89	5.323572	-1.14	DUSP13	dual specificity phosphatase 13
ILMN_1653666	8.93e-05	1.89e-06	-8.89	5.321577	-1.16	KLHL7	kelch like family member 7
ILMN_1712082	9.13e-05	1.94e-06	-8.87	5.297352	-1.73	GCNT3	glucosaminyl (N-acetyl) transferase 3, mucin type
ILMN_2104693	9.15e-05	1.94e-06	-8.87	5.294546	-3.90e-01
ILMN_1711067	9.19e-05	1.95e-06	-8.86	5.289147	-1.41	C22orf42	chromosome 22 open reading frame 42
ILMN_1706841	9.25e-05	1.97e-06	8.85	5.279841	1.07	PGAM4	phosphoglycerate mutase family member 4
ILMN_1802701	9.25e-05	1.97e-06	-8.85	5.279293	-1.53
ILMN_1810199	9.25e-05	1.97e-06	-8.85	5.279088	-2.19	ASRGL1	asparaginase like 1
ILMN_1757837	9.34e-05	1.99e-06	-8.84	5.267726	-3.53	CFAP206	cilia and flagella associated protein 206
ILMN_1661594	9.40e-05	2.01e-06	-8.84	5.260015	-1.91	C2orf42	chromosome 2 open reading frame 42
ILMN_1704398	9.46e-05	2.02e-06	-8.83	5.252102	-1.87	FZD9	frizzled class receptor 9
ILMN_1691611	9.48e-05	2.03e-06	8.83	5.248945	1.25
ILMN_1755942	9.55e-05	2.04e-06	-8.82	5.240413	-4.05e-01	FFAR4	free fatty acid receptor 4
ILMN_1766984	9.55e-05	2.05e-06	-8.82	5.239641	-1.26	EIF5AL1	eukaryotic translation initiation factor 5A-like 1
ILMN_1771509	9.57e-05	2.05e-06	-8.82	5.236495	-1.75	SLC36A3	solute carrier family 36 member 3
ILMN_1656327	9.67e-05	2.08e-06	-8.81	5.224128	-4.97e-01	GLT1D1	glycosyltransferase 1 domain containing 1
ILMN_1711111	9.73e-05	2.09e-06	-8.80	5.216865	-1.86	SLC9C1	solute carrier family 9 member C1
ILMN_1808546	9.78e-05	2.10e-06	-8.80	5.210985	-9.75e-01
ILMN_3234932	9.78e-05	2.11e-06	-8.80	5.209948	-8.25e-01	FAM183A	family with sequence similarity 183 member A
ILMN_3248566	9.79e-05	2.11e-06	-8.79	5.206902	-4.35e-01	GAS2L1P2	growth arrest specific 2 like 1 pseudogene 2
ILMN_1846922	9.79e-05	2.11e-06	-8.79	5.20586	-1.64
ILMN_1802537	9.79e-05	2.11e-06	-8.79	5.205744	-1.69	AKAP14	A-kinase anchoring protein 14
ILMN_1721133	9.80e-05	2.12e-06	-8.79	5.20392	-1.46
ILMN_1776052	9.82e-05	2.13e-06	8.79	5.19963	5.33e-01
ILMN_1724544	9.82e-05	2.13e-06	-8.79	5.199405	-9.92e-01	PPP4R1	protein phosphatase 4 regulatory subunit 1
ILMN_1812118	9.85e-05	2.13e-06	-8.78	5.195384	-1.23	ZNF570	zinc finger protein 570
ILMN_1711021	9.89e-05	2.15e-06	-8.78	5.190187	-4.99e-01	HIGD2B	HIG1 hypoxia inducible domain family member 2B
ILMN_1666642	9.89e-05	2.15e-06	-8.78	5.188661	-1.81
ILMN_1658950	9.90e-05	2.15e-06	8.78	5.187214	1.14
ILMN_1808769	9.99e-05	2.17e-06	-8.77	5.176801	-3.86
ILMN_3247111	1.00e-04	2.18e-06	-8.76	5.173354	-6.71e-01	LRRC69	leucine rich repeat containing 69
ILMN_1772074	1.00e-04	2.18e-06	-8.76	5.173332	-2.88	DNAAF3	dynein axonemal assembly factor 3
ILMN_1671288	1.00e-04	2.19e-06	-8.76	5.171293	-3.73	ODF2	outer dense fiber of sperm tails 2
ILMN_1792383	1.01e-04	2.21e-06	-8.75	5.159255	-3.19	PFN4	profilin family member 4
ILMN_1737513	1.02e-04	2.24e-06	-8.74	5.147324	-1.07	MYADML	myeloid associated differentiation marker like (pseudogene)
ILMN_1806703	1.04e-04	2.28e-06	-8.72	5.125239	-1.33	C11orf97	chromosome 11 open reading frame 97
ILMN_1731107	1.04e-04	2.29e-06	-8.72	5.123323	-9.01e-01	CCDC92	coiled-coil domain containing 92
ILMN_1776021	1.05e-04	2.29e-06	8.72	5.12054	9.92e-01	EIF4H	eukaryotic translation initiation factor 4H
ILMN_1725881	1.05e-04	2.31e-06	-8.72	5.115021	-2.12
ILMN_3219040	1.05e-04	2.31e-06	-8.71	5.114739	-1.91
ILMN_1653771	1.05e-04	2.32e-06	-8.71	5.110043	-2.58	WDR63	WD repeat domain 63
ILMN_1726805	1.06e-04	2.34e-06	-8.70	5.100784	-1.92	STX2	syntaxin 2
ILMN_1675483	1.06e-04	2.34e-06	-8.70	5.100476	-1.73	ANKMY1	ankyrin repeat and MYND domain containing 1
ILMN_1691772	1.06e-04	2.34e-06	-8.70	5.097851	-2.28	ZSCAN29	zinc finger and SCAN domain containing 29
ILMN_1759157	1.06e-04	2.35e-06	-8.70	5.096185	-2.81
ILMN_1777765	1.06e-04	2.35e-06	-8.70	5.093989	-1.40	C12orf10	chromosome 12 open reading frame 10
ILMN_1810915	1.07e-04	2.36e-06	-8.70	5.092705	-1.02	FAAH	fatty acid amide hydrolase
ILMN_1725680	1.07e-04	2.37e-06	-8.69	5.086838	-4.13e-01	LRRC1	leucine rich repeat containing 1
ILMN_2226435	1.08e-04	2.38e-06	-8.69	5.080236	-1.09	TIGD4	tigger transposable element derived 4
ILMN_1706057	1.08e-04	2.39e-06	8.68	5.076982	8.26e-01	CS	citrate synthase
ILMN_1690866	1.08e-04	2.39e-06	-8.68	5.076626	-8.37e-01	KLHL41	kelch like family member 41
ILMN_1821352	1.08e-04	2.40e-06	-8.68	5.075046	-1.18
ILMN_1672024	1.08e-04	2.41e-06	-8.68	5.070605	-1.60
ILMN_1721271	1.10e-04	2.44e-06	-8.67	5.056606	-3.26	PPP3R2	protein phosphatase 3 regulatory subunit B, beta
ILMN_1737418	1.10e-04	2.45e-06	-8.66	5.054215	-1.22	ACSL6	acyl-CoA synthetase long-chain family member 6
ILMN_1685176	1.11e-04	2.47e-06	-8.65	5.042284	-1.46	SGMS2	sphingomyelin synthase 2
ILMN_1678862	1.11e-04	2.49e-06	-8.65	5.035322	-1.25	FUT11	fucosyltransferase 11
ILMN_1701918	1.12e-04	2.51e-06	-8.64	5.025457	-2.39
ILMN_1760503	1.13e-04	2.54e-06	-8.63	5.01545	-2.38	ZBBX	zinc finger B-box domain containing
ILMN_1839750	1.13e-04	2.54e-06	-8.63	5.01347	-1.92
ILMN_1775692	1.13e-04	2.54e-06	-8.63	5.01281	-1.22	EIF4G3	eukaryotic translation initiation factor 4 gamma 3
ILMN_2225595	1.13e-04	2.55e-06	8.63	5.012435	5.40e-01	ACAD8	acyl-CoA dehydrogenase family member 8
ILMN_1663002	1.14e-04	2.56e-06	8.63	5.007422	4.77e-01	STOML2	stomatin like 2
ILMN_1733931	1.14e-04	2.56e-06	8.62	5.006168	5.55e-01	PDCD6	programmed cell death 6
ILMN_3200854	1.14e-04	2.56e-06	-8.62	5.005039	-6.16e-01
ILMN_1811699	1.14e-04	2.57e-06	-8.62	5.001723	-6.27e-01
ILMN_2129312	1.15e-04	2.59e-06	-8.61	4.992514	-4.08e-01	KRT33A	keratin 33A
ILMN_1805408	1.15e-04	2.60e-06	-8.61	4.989411	-2.53e-01
ILMN_2345512	1.16e-04	2.62e-06	-8.60	4.980651	-9.22e-01	PPP4R1	protein phosphatase 4 regulatory subunit 1
ILMN_1808368	1.16e-04	2.63e-06	-8.60	4.980204	-3.63e-01	PRKACG	protein kinase cAMP-activated catalytic subunit gamma
ILMN_3245204	1.16e-04	2.63e-06	-8.60	4.977154	-2.05
ILMN_1809465	1.17e-04	2.64e-06	-8.60	4.973088	-3.73e-01
ILMN_1793440	1.17e-04	2.65e-06	-8.59	4.969366	-9.35e-01	SPEM1	spermatid maturation 1
ILMN_1792088	1.18e-04	2.67e-06	-8.59	4.962315	-2.41	C1orf101	chromosome 1 open reading frame 101
ILMN_3294277	1.19e-04	2.70e-06	-8.58	4.952453	-4.47e-01	CYP4F24P	cytochrome P450 family 4 subfamily F member 24, pseudogene
ILMN_2045849	1.19e-04	2.70e-06	-8.58	4.951682	-1.47	SI	sucrase-isomaltase
ILMN_1715569	1.19e-04	2.70e-06	-8.58	4.950225	-1.27	CCDC53	coiled-coil domain containing 53
ILMN_2234758	1.19e-04	2.71e-06	8.57	4.945678	4.98e-01	SRP14	signal recognition particle 14
ILMN_1736972	1.20e-04	2.74e-06	-8.57	4.937669	-2.76	GKAP1	G kinase anchoring protein 1
ILMN_2234970	1.20e-04	2.74e-06	-8.57	4.93635	-1.15	SLC39A3	solute carrier family 39 member 3
ILMN_1743331	1.20e-04	2.74e-06	-8.56	4.93402	-9.28e-01	ADIG	adipogenin
ILMN_1733254	1.20e-04	2.75e-06	-8.56	4.931197	-3.63e-01	WDR93	WD repeat domain 93
ILMN_2183784	1.20e-04	2.76e-06	-8.56	4.929718	-2.19	TTC12	tetratricopeptide repeat domain 12
ILMN_1754501	1.21e-04	2.77e-06	-8.56	4.923819	-1.18	C2orf74	chromosome 2 open reading frame 74
ILMN_1720442	1.22e-04	2.79e-06	8.55	4.917686	5.95e-01	NCBP2	nuclear cap binding protein subunit 2
ILMN_1697800	1.22e-04	2.79e-06	-8.55	4.916124	-1.23	C16orf86	chromosome 16 open reading frame 86
ILMN_1844290	1.22e-04	2.81e-06	-8.54	4.90844	-7.10e-01
ILMN_2105983	1.23e-04	2.82e-06	8.54	4.905938	6.64e-01	XRCC5	X-ray repair cross complementing 5
ILMN_1746949	1.23e-04	2.83e-06	-8.54	4.903823	-2.35	CFAP53	cilia and flagella associated protein 53
ILMN_1799141	1.23e-04	2.84e-06	-8.53	4.89733	-1.50	TNNI3K	TNNI3 interacting kinase
ILMN_2355463	1.24e-04	2.85e-06	8.53	4.893263	5.00e-01	CYFIP1	cytoplasmic FMR1 interacting protein 1
ILMN_1672057	1.24e-04	2.86e-06	-8.53	4.892389	-7.34e-01
ILMN_1776826	1.24e-04	2.86e-06	-8.53	4.892374	-1.18	ARHGAP42	Rho GTPase activating protein 42
ILMN_2176529	1.24e-04	2.87e-06	-8.53	4.888659	-2.63	CPXCR1	CPX chromosome region, candidate 1
ILMN_1808487	1.25e-04	2.89e-06	-8.52	4.882086	-7.55e-01	PLA2G12B	phospholipase A2 group XIIB
ILMN_1763843	1.25e-04	2.90e-06	-8.52	4.876707	-7.12e-01	CAPSL	calcyphosine like
ILMN_1666713	1.26e-04	2.91e-06	-8.51	4.872451	-2.49	LYPLA1	lysophospholipase I
ILMN_1757636	1.26e-04	2.92e-06	-8.51	4.86994	-1.99	SETD9	SET domain containing 9
ILMN_3247028	1.26e-04	2.92e-06	-8.51	4.869289	-1.58
ILMN_2363988	1.26e-04	2.93e-06	-8.51	4.867275	-1.30	GSG1	germ cell associated 1
ILMN_1664608	1.27e-04	2.95e-06	8.50	4.859981	4.36e-01
ILMN_1653103	1.27e-04	2.96e-06	-8.50	4.857146	-2.51	CNBD2	cyclic nucleotide binding domain containing 2
ILMN_1667641	1.27e-04	2.96e-06	-8.50	4.857033	-2.35e-01	ACACA	acetyl-CoA carboxylase alpha
ILMN_1657163	1.27e-04	2.96e-06	-8.50	4.855455	-2.97
ILMN_1769637	1.27e-04	2.97e-06	8.50	4.853577	5.25e-01	RNMT	RNA guanine-7 methyltransferase
ILMN_1718537	1.27e-04	2.98e-06	8.49	4.850117	8.14e-01	HPS6	HPS6, biogenesis of lysosomal organelles complex 2 subunit 3
ILMN_3271398	1.28e-04	2.98e-06	-8.49	4.846903	-3.14
ILMN_1795204	1.29e-04	3.02e-06	-8.48	4.835936	-2.01	ADAM3A	ADAM metallopeptidase domain 3A (pseudogene)
ILMN_3215712	1.29e-04	3.02e-06	8.48	4.832967	1.36
ILMN_2401263	1.29e-04	3.02e-06	-8.48	4.832833	-3.10	RFPL3S	RFPL3 antisense
ILMN_1780840	1.29e-04	3.03e-06	-8.48	4.832606	-2.43	C2orf16	chromosome 2 open reading frame 16
ILMN_1671733	1.29e-04	3.03e-06	-8.48	4.831337	-3.86
ILMN_1732981	1.29e-04	3.03e-06	-8.48	4.830845	-1.96	ZBTB32	zinc finger and BTB domain containing 32
ILMN_1670377	1.29e-04	3.04e-06	-8.48	4.828036	-1.00	ZNF20	zinc finger protein 20
ILMN_1813277	1.29e-04	3.04e-06	-8.48	4.827904	-6.03e-01	SUPT3H	SPT3 homolog, SAGA and STAGA complex component
ILMN_2065383	1.29e-04	3.04e-06	-8.48	4.826773	-2.22	CST13P	cystatin 13, pseudogene
ILMN_1665065	1.29e-04	3.05e-06	-8.47	4.825789	-2.27	SERINC3	serine incorporator 3
ILMN_1692785	1.30e-04	3.07e-06	8.47	4.81787	6.64e-01	KLHL21	kelch like family member 21
ILMN_2122953	1.31e-04	3.10e-06	-8.46	4.807805	-1.04	CISD1	CDGSH iron sulfur domain 1
ILMN_3269342	1.32e-04	3.13e-06	-8.45	4.795817	-4.40e-01
ILMN_1797031	1.33e-04	3.14e-06	-8.45	4.793567	-8.95e-01	HSPBAP1	HSPB1 associated protein 1
ILMN_1688938	1.34e-04	3.18e-06	-8.44	4.780599	-8.38e-01	KCNRG	potassium channel regulator
ILMN_3262217	1.34e-04	3.19e-06	-8.44	4.77722	-8.48e-01
ILMN_2302214	1.34e-04	3.19e-06	-8.43	4.776109	-1.15	ADAM5	ADAM metallopeptidase domain 5 (pseudogene)
ILMN_3284845	1.35e-04	3.20e-06	-8.43	4.774375	-4.59e-01
ILMN_2173451	1.35e-04	3.20e-06	-8.43	4.773881	-1.87	GPI	glucose-6-phosphate isomerase
ILMN_1753568	1.36e-04	3.23e-06	-8.43	4.764995	-1.72	LRRC34	leucine rich repeat containing 34
ILMN_2054271	1.37e-04	3.25e-06	-8.42	4.756837	-1.35	GPR135	G protein-coupled receptor 135
ILMN_1806502	1.37e-04	3.26e-06	-8.42	4.755283	-2.06	ZNF165	zinc finger protein 165
ILMN_1764087	1.37e-04	3.26e-06	-8.42	4.754007	-1.97	SYPL1	synaptophysin like 1
ILMN_1738179	1.37e-04	3.28e-06	-8.41	4.747703	-1.65	FOXP1	forkhead box P1
ILMN_2198878	1.38e-04	3.30e-06	-8.41	4.74289	-1.60	INPP4B	inositol polyphosphate-4-phosphatase type II B
ILMN_1723232	1.38e-04	3.31e-06	8.40	4.740083	5.94e-01
ILMN_1694943	1.38e-04	3.31e-06	-8.40	4.737793	-1.65
ILMN_1912834	1.38e-04	3.32e-06	-8.40	4.736794	-6.46e-01	LAMTOR5-AS1	LAMTOR5 antisense RNA 1
ILMN_2122926	1.38e-04	3.32e-06	-8.40	4.735031	-2.76e-01	VN1R2	vomeronasal 1 receptor 2
ILMN_1727748	1.39e-04	3.33e-06	-8.40	4.731622	-2.26	LDHC	lactate dehydrogenase C
ILMN_3254163	1.40e-04	3.37e-06	-8.39	4.718793	-2.52	LINC00264	long intergenic non-protein coding RNA 264
ILMN_2051563	1.40e-04	3.38e-06	-8.39	4.717882	-6.32e-01	HIGD2B	HIG1 hypoxia inducible domain family member 2B
ILMN_1652371	1.41e-04	3.40e-06	-8.38	4.710004	-1.36	KIAA1324L	KIAA1324 like
ILMN_1679929	1.42e-04	3.42e-06	8.38	4.705904	1.10	KLF13	Kruppel like factor 13
ILMN_1679641	1.42e-04	3.43e-06	-8.37	4.700837	-1.39	FAM120B	family with sequence similarity 120B
ILMN_3304022	1.42e-04	3.44e-06	8.37	4.700104	8.37e-01
ILMN_2234016	1.42e-04	3.44e-06	8.37	4.698096	5.85e-01
ILMN_3241634	1.43e-04	3.45e-06	-8.37	4.696495	-1.03	NBPF22P	neuroblastoma breakpoint family member 22, pseudogene
ILMN_1700025	1.43e-04	3.46e-06	8.37	4.693439	1.22
ILMN_1718950	1.43e-04	3.47e-06	-8.36	4.68862	-1.14	ZNF433	zinc finger protein 433
ILMN_1767892	1.44e-04	3.49e-06	8.36	4.683863	6.59e-01	DUSP12	dual specificity phosphatase 12
ILMN_1678234	1.44e-04	3.50e-06	-8.36	4.682232	-3.83e-01
ILMN_1702055	1.46e-04	3.54e-06	-8.35	4.669968	-1.36	ROPN1B	rhophilin associated tail protein 1B
ILMN_1785574	1.46e-04	3.55e-06	8.35	4.667515	3.62e-01	HTRA2	HtrA serine peptidase 2
ILMN_1685399	1.46e-04	3.55e-06	-8.34	4.664706	-1.36
ILMN_1796092	1.46e-04	3.56e-06	-8.34	4.663764	-1.75	PRSS37	protease, serine 37
ILMN_1744701	1.46e-04	3.56e-06	-8.34	4.662324	-2.84e-01
ILMN_1685272	1.46e-04	3.57e-06	-8.34	4.661336	-4.91e-01	SPATA9	spermatogenesis associated 9
ILMN_1681062	1.47e-04	3.60e-06	-8.33	4.650877	-1.75	TMEM247	transmembrane protein 247
ILMN_1787594	1.48e-04	3.63e-06	-8.33	4.642791	-1.99
ILMN_1660732	1.49e-04	3.65e-06	-8.32	4.638459	-1.86	PPP2R2B	protein phosphatase 2 regulatory subunit Bbeta
ILMN_1762093	1.49e-04	3.65e-06	-8.32	4.637586	-1.84	ABCC12	ATP binding cassette subfamily C member 12
ILMN_1663816	1.51e-04	3.69e-06	-8.31	4.62507	-7.55e-01	CCDC148	coiled-coil domain containing 148
ILMN_1704261	1.51e-04	3.70e-06	-8.31	4.624348	-1.02	RANGRF	RAN guanine nucleotide release factor
ILMN_1886050	1.51e-04	3.70e-06	-8.31	4.623941	-1.72
ILMN_1780987	1.51e-04	3.72e-06	8.31	4.617855	8.34e-01	RFXANK	regulatory factor X associated ankyrin containing protein
ILMN_1734346	1.52e-04	3.73e-06	-8.30	4.614368	-2.34	IZUMO4	IZUMO family member 4
ILMN_2078592	1.53e-04	3.76e-06	-8.30	4.607029	-1.52	ADTRP	androgen dependent TFPI regulating protein
ILMN_1780036	1.53e-04	3.76e-06	8.30	4.604858	4.49e-01	WDR1	WD repeat domain 1
ILMN_1680317	1.53e-04	3.77e-06	-8.29	4.603355	-2.09	CDKL5	cyclin dependent kinase like 5
ILMN_1798123	1.54e-04	3.79e-06	8.29	4.59748	8.26e-01	ELOVL1	ELOVL fatty acid elongase 1
ILMN_1677485	1.54e-04	3.80e-06	-8.29	4.596238	-4.95e-01	MACROD2	MACRO domain containing 2
ILMN_1776442	1.55e-04	3.83e-06	-8.28	4.586126	-1.92	ACTRT2	actin related protein T2
ILMN_1751396	1.55e-04	3.84e-06	-8.28	4.58347	-7.81e-01	BAG5	BCL2 associated athanogene 5
ILMN_1732408	1.56e-04	3.86e-06	-8.27	4.578944	-9.41e-01	OBSL1	obscurin like 1
ILMN_1696977	1.56e-04	3.86e-06	-8.27	4.578802	-2.70e-01
ILMN_2241679	1.56e-04	3.87e-06	-8.27	4.576107	-4.68e-01	UBE2D3	ubiquitin conjugating enzyme E2 D3
ILMN_1682616	1.56e-04	3.88e-06	-8.27	4.573901	-2.72	IQUB	IQ motif and ubiquitin domain containing
ILMN_3264989	1.56e-04	3.88e-06	-8.27	4.572769	-1.89	LOC100505478	uncharacterized LOC100505478
ILMN_1680831	1.56e-04	3.89e-06	8.27	4.57175	5.37e-01
ILMN_1772137	1.57e-04	3.90e-06	-8.26	4.56689	-8.67e-01
ILMN_2103003	1.58e-04	3.93e-06	-8.26	4.560686	-1.63
ILMN_2290686	1.58e-04	3.93e-06	-8.26	4.560158	-8.41e-01	SNX7	sorting nexin 7
ILMN_1806510	1.59e-04	3.96e-06	-8.25	4.552265	-1.18	VPS53	VPS53, GARP complex subunit
ILMN_1684690	1.59e-04	3.97e-06	-8.25	4.549445	-2.15	HDAC11	histone deacetylase 11
ILMN_1788806	1.60e-04	3.99e-06	-8.25	4.54371	-1.20	FAM71F2	family with sequence similarity 71 member F2
ILMN_1671583	1.60e-04	3.99e-06	-8.25	4.54366	-8.81e-01	MKRN1	makorin ring finger protein 1
ILMN_2151075	1.61e-04	4.03e-06	-8.24	4.533833	-9.18e-01	ZNF821	zinc finger protein 821
ILMN_1690252	1.62e-04	4.06e-06	8.23	4.525719	1.05	ALKBH2	alkB homolog 2, alpha-ketoglutarate dependent dioxygenase
ILMN_2041355	1.62e-04	4.07e-06	-8.23	4.52348	-5.09e-01	TCP10	t-complex 10
ILMN_3299326	1.62e-04	4.07e-06	-8.23	4.523082	-4.44e-01
ILMN_1800197	1.66e-04	4.17e-06	-8.21	4.499104	-9.54e-01	MRPL36	mitochondrial ribosomal protein L36
ILMN_1671329	1.66e-04	4.17e-06	-8.21	4.498441	-3.09e-01
ILMN_1700847	1.66e-04	4.18e-06	-8.21	4.496785	-1.33	PMS1	PMS1 homolog 1, mismatch repair system component
ILMN_1654735	1.66e-04	4.19e-06	-8.21	4.493464	-1.04	SLCO3A1	solute carrier organic anion transporter family member 3A1
ILMN_3196690	1.68e-04	4.23e-06	-8.20	4.483315	-2.55	MORC2-AS1	MORC2 antisense RNA 1
ILMN_1805823	1.68e-04	4.23e-06	-8.20	4.482435	-2.69	BANF2	barrier to autointegration factor 2
ILMN_3230382	1.68e-04	4.23e-06	-8.20	4.482374	-6.01e-01
ILMN_1766178	1.68e-04	4.25e-06	-8.19	4.479696	-1.88	DRICH1	aspartate rich 1
ILMN_3175815	1.69e-04	4.28e-06	-8.19	4.471134	-8.83e-01
ILMN_1771697	1.70e-04	4.30e-06	-8.18	4.466529	-2.00	VRK3	vaccinia related kinase 3
ILMN_1785922	1.71e-04	4.33e-06	-8.18	4.458779	-3.36e-01
ILMN_1742981	1.71e-04	4.34e-06	8.18	4.45749	1.38	TUBA1A	tubulin alpha 1a
ILMN_1810488	1.71e-04	4.35e-06	8.17	4.454331	6.36e-01	NFYC	nuclear transcription factor Y subunit gamma
ILMN_1651641	1.73e-04	4.40e-06	-8.16	4.441973	-1.94
ILMN_1682100	1.73e-04	4.40e-06	-8.16	4.441768	-7.08e-01	IGSF10	immunoglobulin superfamily member 10
ILMN_1903565	1.73e-04	4.41e-06	-8.16	4.440264	-4.30e-01	GNA11	G protein subunit alpha 11
ILMN_2324584	1.73e-04	4.41e-06	-8.16	4.439525	-5.05e-01	HFE2	hemochromatosis type 2 (juvenile)
ILMN_2125763	1.74e-04	4.43e-06	-8.16	4.435064	-2.28	ZMYND10	zinc finger MYND-type containing 10
ILMN_3237241	1.75e-04	4.46e-06	8.15	4.428994	7.83e-01	FAM32A	family with sequence similarity 32 member A
ILMN_3238269	1.75e-04	4.47e-06	8.15	4.425558	5.25e-01	NDUFA6	NADH:ubiquinone oxidoreductase subunit A6
ILMN_3267670	1.75e-04	4.48e-06	-8.15	4.423535	-2.55
ILMN_1810275	1.75e-04	4.49e-06	-8.15	4.42124	-1.76
ILMN_1759818	1.75e-04	4.49e-06	8.15	4.421226	1.02	SORL1	sortilin related receptor 1
ILMN_1726387	1.77e-04	4.54e-06	-8.14	4.408956	-8.73e-01	NF1	neurofibromin 1
ILMN_1766190	1.78e-04	4.57e-06	-8.13	4.40188	-4.59e-01
ILMN_3301060	1.79e-04	4.58e-06	-8.13	4.400731	-1.05
ILMN_1804851	1.79e-04	4.59e-06	-8.13	4.399437	-4.93e-01	MRPS17	mitochondrial ribosomal protein S17
ILMN_1669983	1.79e-04	4.60e-06	-8.13	4.397016	-1.67	RGS22	regulator of G-protein signaling 22
ILMN_1656011	1.80e-04	4.63e-06	8.12	4.38912	1.58	RGS1	regulator of G-protein signaling 1
ILMN_1713867	1.80e-04	4.64e-06	-8.12	4.386188	-1.92	PMFBP1	polyamine modulated factor 1 binding protein 1
ILMN_1693807	1.80e-04	4.65e-06	-8.12	4.385106	-2.05
ILMN_1675421	1.81e-04	4.65e-06	-8.12	4.383917	-1.48
ILMN_1729599	1.81e-04	4.67e-06	-8.12	4.380583	-1.08	GDPD1	glycerophosphodiester phosphodiesterase domain containing 1
ILMN_3225948	1.82e-04	4.70e-06	-8.11	4.373093	-4.99e-01
ILMN_1795085	1.87e-04	4.83e-06	-8.09	4.345156	-1.85	CCDC116	coiled-coil domain containing 116
ILMN_1658978	1.87e-04	4.83e-06	-8.09	4.344827	-2.07
ILMN_3238521	1.87e-04	4.85e-06	-8.08	4.341685	-2.59e-01
ILMN_2208413	1.88e-04	4.86e-06	-8.08	4.338884	-1.77	ARHGAP15	Rho GTPase activating protein 15
ILMN_1688833	1.88e-04	4.88e-06	-8.08	4.33465	-1.54	HSFY2	heat shock transcription factor, Y-linked 2
ILMN_3301236	1.88e-04	4.88e-06	-8.08	4.333603	-9.90e-01
ILMN_3298505	1.88e-04	4.89e-06	-8.08	4.331856	-2.11
ILMN_1698523	1.88e-04	4.90e-06	-8.08	4.330872	-1.65
ILMN_1762192	1.88e-04	4.90e-06	-8.08	4.330032	-3.14e-01	KIF9	kinesin family member 9
ILMN_1733583	1.89e-04	4.93e-06	-8.07	4.324753	-4.86e-01	ART5	ADP-ribosyltransferase 5
ILMN_1781225	1.89e-04	4.93e-06	-8.07	4.323781	-2.63
ILMN_1765103	1.89e-04	4.94e-06	-8.07	4.322719	-2.33	CST8	cystatin 8
ILMN_1661488	1.89e-04	4.94e-06	-8.07	4.320785	-3.45e-01
ILMN_1728779	1.89e-04	4.95e-06	-8.07	4.319467	-1.47	NGLY1	N-glycanase 1
ILMN_1680230	1.89e-04	4.95e-06	-8.07	4.319207	-2.75e-01
ILMN_3242540	1.89e-04	4.96e-06	-8.07	4.318102	-4.43e-01	CD163L1	CD163 molecule like 1
ILMN_2215989	1.90e-04	4.96e-06	-8.07	4.317148	-1.23	NEFM	neurofilament, medium polypeptide
ILMN_2329885	1.91e-04	5.00e-06	-8.06	4.308859	-2.04	CEP170	centrosomal protein 170
ILMN_1716041	1.92e-04	5.03e-06	-8.05	4.302448	-1.70
ILMN_3202863	1.93e-04	5.06e-06	-8.05	4.296802	-1.39
ILMN_1655561	1.93e-04	5.07e-06	8.05	4.295482	6.39e-01	ARPC3	actin related protein 2/3 complex subunit 3
ILMN_2256907	1.93e-04	5.08e-06	-8.05	4.292687	-9.40e-01	MAPK10	mitogen-activated protein kinase 10
ILMN_1771746	1.94e-04	5.10e-06	-8.04	4.288929	-3.42	CFAP206	cilia and flagella associated protein 206
ILMN_1694707	1.95e-04	5.13e-06	-8.04	4.28298	-7.17e-01
ILMN_1734553	1.95e-04	5.15e-06	-8.03	4.278415	-2.20
ILMN_2060719	1.95e-04	5.15e-06	-8.03	4.277417	-2.47	FAM217A	family with sequence similarity 217 member A
ILMN_1710722	1.97e-04	5.20e-06	-8.03	4.267373	-4.72e-01	ZNF474	zinc finger protein 474
ILMN_1692188	1.97e-04	5.21e-06	-8.02	4.265512	-1.11	GGTLC1	gamma-glutamyltransferase light chain 1
ILMN_2396672	1.98e-04	5.23e-06	8.02	4.262534	1.35	ABLIM1	actin binding LIM protein 1
ILMN_1698402	1.98e-04	5.23e-06	8.02	4.261659	4.60e-01
ILMN_1698166	2.00e-04	5.30e-06	-8.01	4.249224	-1.25	C21orf91	chromosome 21 open reading frame 91
ILMN_1663062	2.00e-04	5.30e-06	-8.01	4.249016	-2.00	DEUP1	deuterosome assembly protein 1
ILMN_1835925	2.00e-04	5.30e-06	-8.01	4.2478	-4.45e-01	LINC01221	long intergenic non-protein coding RNA 1221
ILMN_2129734	2.00e-04	5.30e-06	-8.01	4.247645	-2.58	LOC441601	septin 7 pseudogene
ILMN_1709085	2.00e-04	5.32e-06	-8.01	4.24354	-9.01e-01	GSG2	germ cell associated 2, haspin
ILMN_1652969	2.01e-04	5.34e-06	-8.00	4.239614	-1.34	ZNF479	zinc finger protein 479
ILMN_3262300	2.01e-04	5.35e-06	-8.00	4.238273	-1.40
ILMN_2260991	2.01e-04	5.36e-06	8.00	4.236769	4.27e-01	TSPO	translocator protein
ILMN_1686805	2.01e-04	5.36e-06	8.00	4.235852	7.50e-01	CRK	CRK proto-oncogene, adaptor protein
ILMN_1728663	2.02e-04	5.38e-06	-8.00	4.231796	-6.00e-01	IL17RD	interleukin 17 receptor D
ILMN_1732074	2.02e-04	5.39e-06	8.00	4.231305	1.91
ILMN_1729965	2.02e-04	5.39e-06	-8.00	4.230603	-2.87	CXorf66	chromosome X open reading frame 66
ILMN_1696661	2.02e-04	5.39e-06	-8.00	4.229956	-6.46e-01
ILMN_1665423	2.02e-04	5.40e-06	-8.00	4.228448	-1.17	ZFP91	ZFP91 zinc finger protein
ILMN_1841246	2.02e-04	5.42e-06	-7.99	4.225543	-7.87e-01
ILMN_3300212	2.06e-04	5.52e-06	-7.98	4.205912	-1.23
ILMN_1784356	2.08e-04	5.59e-06	-7.97	4.193423	-6.77e-01	TTLL11	tubulin tyrosine ligase like 11
ILMN_1787831	2.09e-04	5.62e-06	-7.96	4.187046	-2.49	ODF3L2	outer dense fiber of sperm tails 3 like 2
ILMN_2382974	2.10e-04	5.63e-06	-7.96	4.185038	-1.71	CCDC7	coiled-coil domain containing 7
ILMN_1703924	2.10e-04	5.63e-06	-7.96	4.185004	-9.66e-01
ILMN_2354269	2.10e-04	5.65e-06	-7.96	4.182367	-3.49	ZC2HC1C	zinc finger C2HC-type containing 1C
ILMN_1668895	2.10e-04	5.65e-06	-7.96	4.181639	-2.75e-01
ILMN_1814787	2.11e-04	5.69e-06	-7.95	4.173963	-1.92	ICA1	islet cell autoantigen 1
ILMN_1727272	2.11e-04	5.70e-06	-7.95	4.172376	-1.90	CCT8L2	chaperonin containing TCP1 subunit 8 like 2
ILMN_1759652	2.11e-04	5.71e-06	-7.95	4.17001	-1.13	C1orf61	chromosome 1 open reading frame 61
ILMN_3225870	2.11e-04	5.72e-06	-7.95	4.169626	-1.49
ILMN_1654566	2.11e-04	5.72e-06	-7.95	4.169088	-2.85	HSPA1L	heat shock protein family A (Hsp70) member 1 like
ILMN_3243982	2.11e-04	5.72e-06	-7.95	4.168466	-5.04e-01	SNAP47	synaptosome associated protein 47
ILMN_2297315	2.11e-04	5.73e-06	-7.95	4.167349	-3.24e-01	CDRT1	CMT1A duplicated region transcript 1
ILMN_1767828	2.11e-04	5.73e-06	-7.95	4.167204	-2.95	C10orf120	chromosome 10 open reading frame 120
ILMN_1906681	2.12e-04	5.74e-06	-7.95	4.164649	-1.19	LOC105372626	uncharacterized LOC105372626
ILMN_3192548	2.12e-04	5.75e-06	-7.94	4.164065	-1.02
ILMN_1706418	2.12e-04	5.76e-06	-7.94	4.160895	-5.66e-01	EHMT1	euchromatic histone lysine methyltransferase 1
ILMN_1677684	2.12e-04	5.77e-06	-7.94	4.160086	-1.87	BTBD16	BTB domain containing 16
ILMN_1801909	2.14e-04	5.83e-06	-7.93	4.148856	-3.51e-01	IGHMBP2	immunoglobulin mu binding protein 2
ILMN_2304289	2.14e-04	5.84e-06	-7.93	4.147534	-6.92e-01	GRIP1	glutamate receptor interacting protein 1
ILMN_3294066	2.17e-04	5.91e-06	-7.92	4.134372	-6.30e-01
ILMN_1785476	2.17e-04	5.92e-06	-7.92	4.132933	-1.58	SPATA25	spermatogenesis associated 25
ILMN_1799367	2.17e-04	5.92e-06	7.92	4.132303	5.20e-01	TMX2	thioredoxin related transmembrane protein 2
ILMN_1709472	2.18e-04	5.94e-06	-7.92	4.129357	-3.08	FAM71A	family with sequence similarity 71 member A
ILMN_1779536	2.18e-04	5.96e-06	-7.91	4.125592	-9.85e-01	KIZ	kizuna centrosomal protein
ILMN_3265193	2.18e-04	5.97e-06	-7.91	4.124085	-9.77e-01
ILMN_3226059	2.19e-04	6.00e-06	-7.91	4.11977	-1.19	MYCNOS	MYCN opposite strand
ILMN_1728380	2.19e-04	6.00e-06	-7.91	4.118979	-1.65	PHOSPHO2	phosphatase, orphan 2
ILMN_2403542	2.19e-04	6.00e-06	-7.91	4.118419	-9.30e-01	CATSPER2	cation channel sperm associated 2
ILMN_1745330	2.19e-04	6.01e-06	-7.91	4.116953	-2.71	RNF151	ring finger protein 151
ILMN_3245811	2.20e-04	6.04e-06	-7.90	4.11235	-8.50e-01	ODF3	outer dense fiber of sperm tails 3
ILMN_1692100	2.21e-04	6.06e-06	-7.90	4.108517	-1.01	ZNF35	zinc finger protein 35
ILMN_1684205	2.22e-04	6.11e-06	-7.89	4.099377	-6.40e-01	CIB1	calcium and integrin binding 1
ILMN_2295330	2.23e-04	6.12e-06	-7.89	4.09798	-3.94e-01	NEK10	NIMA related kinase 10
ILMN_2205882	2.24e-04	6.16e-06	-7.89	4.092082	-2.59	NSUN7	NOP2/Sun RNA methyltransferase family member 7
ILMN_2392080	2.24e-04	6.17e-06	-7.89	4.089364	-1.03	DCAF6	DDB1 and CUL4 associated factor 6
ILMN_1675286	2.24e-04	6.17e-06	-7.89	4.089252	-3.30e-01
ILMN_1691430	2.24e-04	6.18e-06	-7.89	4.088085	-9.44e-01	GSTCD	glutathione S-transferase C-terminal domain containing
ILMN_1737373	2.26e-04	6.24e-06	-7.88	4.078831	-2.59e-01	OR4Q3	olfactory receptor family 4 subfamily Q member 3
ILMN_1681943	2.26e-04	6.25e-06	-7.88	4.076296	-3.32e-01	CDRT15	CMT1A duplicated region transcript 15
ILMN_1667737	2.27e-04	6.28e-06	-7.87	4.071879	-3.99e-01	DNAH17	dynein axonemal heavy chain 17
ILMN_1667239	2.27e-04	6.28e-06	-7.87	4.070953	-1.50	INPP1	inositol polyphosphate-1-phosphatase
ILMN_1675018	2.27e-04	6.28e-06	-7.87	4.070706	-9.21e-01	IQCF3	IQ motif containing F3
ILMN_2216008	2.27e-04	6.29e-06	-7.87	4.070308	-6.99e-01	CDK15	cyclin dependent kinase 15
ILMN_1683533	2.27e-04	6.31e-06	-7.87	4.066252	-7.57e-01	CCDC66	coiled-coil domain containing 66
ILMN_1651872	2.28e-04	6.32e-06	-7.87	4.064371	-8.68e-01	UBIAD1	UbiA prenyltransferase domain containing 1
ILMN_2094786	2.28e-04	6.33e-06	-7.87	4.06326	-4.79e-01	VWA3B	von Willebrand factor A domain containing 3B
ILMN_1689908	2.28e-04	6.35e-06	-7.86	4.060492	-1.39	ANKRD13A	ankyrin repeat domain 13A
ILMN_1743195	2.29e-04	6.38e-06	-7.86	4.055687	-6.48e-01
ILMN_1766038	2.29e-04	6.38e-06	-7.86	4.055357	-2.76	C11orf88	chromosome 11 open reading frame 88
ILMN_1698237	2.29e-04	6.39e-06	-7.86	4.053499	-1.02	TRIM17	tripartite motif containing 17
ILMN_1657194	2.29e-04	6.39e-06	-7.86	4.052711	-1.62	TSNAXIP1	translin associated factor X interacting protein 1
ILMN_1754370	2.30e-04	6.41e-06	-7.86	4.049403	-1.32	SPAG8	sperm associated antigen 8
ILMN_1776522	2.30e-04	6.41e-06	7.86	4.049196	6.29e-01	SLC50A1	solute carrier family 50 member 1
ILMN_2283597	2.31e-04	6.45e-06	-7.85	4.044182	-1.34	FAM134B	family with sequence similarity 134 member B
ILMN_3213820	2.31e-04	6.48e-06	-7.85	4.038573	-4.45e-01
ILMN_1706101	2.31e-04	6.48e-06	-7.85	4.038541	-4.33e-01	C7orf31	chromosome 7 open reading frame 31
ILMN_1738101	2.32e-04	6.50e-06	-7.84	4.034669	-9.81e-01
ILMN_1732291	2.33e-04	6.52e-06	-7.84	4.031624	-2.37
ILMN_3252733	2.33e-04	6.55e-06	-7.84	4.027281	-9.48e-01	CBY3	chibby family member 3
ILMN_1781085	2.35e-04	6.61e-06	-7.83	4.018281	-6.69e-01	STAP1	signal transducing adaptor family member 1
ILMN_1690792	2.37e-04	6.65e-06	-7.83	4.01105	-3.63e-01
ILMN_1683146	2.37e-04	6.66e-06	7.82	4.009628	7.82e-01	FTH1	ferritin heavy chain 1
ILMN_2202239	2.39e-04	6.71e-06	-7.82	4.00159	-5.42e-01	ZNF474	zinc finger protein 474
ILMN_1690352	2.40e-04	6.75e-06	-7.81	3.99618	-1.29	ADO	2-aminoethanethiol dioxygenase
ILMN_2389273	2.40e-04	6.77e-06	-7.81	3.99331	-1.13	FXR1	FMR1 autosomal homolog 1
ILMN_1914025	2.41e-04	6.80e-06	-7.81	3.988267	-2.03	LOC101927038	uncharacterized LOC101927038
ILMN_1793213	2.41e-04	6.81e-06	-7.81	3.987294	-5.41e-01	SOX30	SRY-box 30
ILMN_2205211	2.42e-04	6.84e-06	7.80	3.982978	7.32e-01
ILMN_3239460	2.42e-04	6.85e-06	7.80	3.98075	1.17	OAZ2	ornithine decarboxylase antizyme 2
ILMN_1662675	2.43e-04	6.88e-06	-7.80	3.975478	-3.51	ADAM2	ADAM metallopeptidase domain 2
ILMN_3243431	2.43e-04	6.89e-06	-7.80	3.974385	-3.21e-01	EXOC6B	exocyst complex component 6B
ILMN_1744545	2.43e-04	6.89e-06	-7.80	3.973893	-2.34	ZNRF4	zinc and ring finger 4
ILMN_1795383	2.44e-04	6.91e-06	-7.80	3.97125	-9.88e-01	RPUSD3	RNA pseudouridylate synthase domain containing 3
ILMN_1704070	2.44e-04	6.93e-06	-7.79	3.968952	-5.43e-01	BCL10	B-cell CLL/lymphoma 10
ILMN_1726437	2.45e-04	6.95e-06	-7.79	3.964936	-1.43	EFCAB3	EF-hand calcium binding domain 3
ILMN_1708721	2.46e-04	7.00e-06	-7.79	3.958061	-6.23e-01	RABGAP1L	RAB GTPase activating protein 1 like
ILMN_2125675	2.48e-04	7.05e-06	7.78	3.951358	1.47	HNRNPA1P33	heterogeneous nuclear ribonucleoprotein A1 pseudogene 33
ILMN_3247882	2.50e-04	7.11e-06	-7.77	3.942563	-4.76e-01	ERI3	ERI1 exoribonuclease family member 3
ILMN_1763460	2.51e-04	7.14e-06	7.77	3.937842	4.71e-01	SNU13	SNU13 homolog, small nuclear ribonucleoprotein (U4/U6.U5)
ILMN_3244033	2.51e-04	7.15e-06	-7.77	3.936035	-2.80
ILMN_3307813	2.52e-04	7.19e-06	-7.76	3.929579	-8.11e-01	CNBD1	cyclic nucleotide binding domain containing 1
ILMN_3234436	2.52e-04	7.20e-06	7.76	3.928553	1.31
ILMN_3245218	2.53e-04	7.23e-06	-7.76	3.924602	-8.90e-01
ILMN_1673252	2.53e-04	7.24e-06	-7.76	3.92353	-1.17	AIMP2	aminoacyl tRNA synthetase complex interacting multifunctional protein 2
ILMN_1674366	2.55e-04	7.29e-06	-7.75	3.915674	-1.19	LHX4	LIM homeobox 4
ILMN_2321975	2.55e-04	7.31e-06	-7.75	3.913587	-1.23	PPEF1	protein phosphatase with EF-hand domain 1
ILMN_1719998	2.55e-04	7.31e-06	-7.75	3.912235	-9.37e-01	UAP1L1	UDP-N-acetylglucosamine pyrophosphorylase 1 like 1
ILMN_1749108	2.55e-04	7.32e-06	-7.75	3.911331	-3.40e-01	H1FOO	H1 histone family member O, oocyte specific
ILMN_2327186	2.56e-04	7.34e-06	-7.75	3.907912	-4.78e-01
ILMN_3275615	2.56e-04	7.37e-06	-7.74	3.904997	-4.00e-01
ILMN_1658706	2.57e-04	7.38e-06	-7.74	3.903105	-1.79	ST6GALNAC2	ST6 N-acetylgalactosaminide alpha-2,6-sialyltransferase 2
ILMN_1690473	2.57e-04	7.40e-06	-7.74	3.900421	-1.91	NFKBIB	NFKB inhibitor beta
ILMN_1702120	2.58e-04	7.41e-06	-7.74	3.898543	-1.90e-01	NDUFAF3	NADH:ubiquinone oxidoreductase complex assembly factor 3
ILMN_1915816	2.58e-04	7.44e-06	-7.74	3.894489	-1.06
ILMN_2302118	2.60e-04	7.48e-06	-7.73	3.888326	-7.91e-01	CCDC50	coiled-coil domain containing 50
ILMN_1706935	2.60e-04	7.50e-06	-7.73	3.886472	-3.68	CCDC136	coiled-coil domain containing 136
ILMN_1671337	2.60e-04	7.51e-06	-7.73	3.884497	-2.41	SLC2A5	solute carrier family 2 member 5
ILMN_1659995	2.60e-04	7.51e-06	-7.73	3.884486	-7.52e-01	TBC1D28	TBC1 domain family member 28
ILMN_1778890	2.61e-04	7.54e-06	-7.73	3.880233	-1.72	LRR1	leucine rich repeat protein 1
ILMN_1757535	2.61e-04	7.55e-06	-7.72	3.879474	-5.38e-01
ILMN_3192791	2.65e-04	7.66e-06	7.71	3.863787	7.69e-01	HNRNPM	heterogeneous nuclear ribonucleoprotein M
ILMN_1780356	2.65e-04	7.67e-06	-7.71	3.862812	-9.73e-01	MROH8	maestro heat like repeat family member 8
ILMN_1670923	2.65e-04	7.68e-06	-7.71	3.861609	-2.28	FAM166A	family with sequence similarity 166 member A
ILMN_1733185	2.67e-04	7.76e-06	-7.70	3.850981	-4.41e-01
ILMN_1662897	2.68e-04	7.77e-06	-7.70	3.849432	-6.81e-01	ERCC4	ERCC excision repair 4, endonuclease catalytic subunit
ILMN_2106449	2.69e-04	7.81e-06	-7.70	3.843204	-8.65e-01	PLEKHF2	pleckstrin homology and FYVE domain containing 2
ILMN_1791396	2.71e-04	7.87e-06	-7.69	3.835826	-1.21	DGCR6	DiGeorge syndrome critical region gene 6
ILMN_2056932	2.72e-04	7.91e-06	-7.69	3.830287	-1.67	SPEM1	spermatid maturation 1
ILMN_1790713	2.74e-04	7.96e-06	-7.68	3.823352	-3.91e-01	C1orf189	chromosome 1 open reading frame 189
ILMN_1712419	2.74e-04	8.00e-06	-7.68	3.819286	-1.11	DCDC2	doublecortin domain containing 2
ILMN_1736353	2.74e-04	8.00e-06	-7.68	3.81865	-7.45e-01	PSMC1	proteasome 26S subunit, ATPase 1
ILMN_1697289	2.75e-04	8.02e-06	-7.68	3.815612	-7.48e-01	ZNF713	zinc finger protein 713
ILMN_1763279	2.75e-04	8.03e-06	-7.68	3.815251	-4.72e-01	PLSCR2	phospholipid scramblase 2
ILMN_1798463	2.76e-04	8.06e-06	-7.67	3.811037	-1.08
ILMN_3268048	2.76e-04	8.07e-06	-7.67	3.809837	-3.73e-01	LOC100130452	uncharacterized LOC100130452
ILMN_1680349	2.78e-04	8.13e-06	-7.67	3.801892	-5.12e-01	RIBC2	RIB43A domain with coiled-coils 2
ILMN_2336335	2.78e-04	8.14e-06	-7.67	3.801264	-2.26	MARCH8	membrane associated ring-CH-type finger 8
ILMN_3286498	2.78e-04	8.14e-06	-7.66	3.800469	-1.20
ILMN_1807016	2.78e-04	8.15e-06	-7.66	3.799382	-1.07	LHX2	LIM homeobox 2
ILMN_1739734	2.78e-04	8.17e-06	-7.66	3.796715	-3.60e-01	CLTCL1	clathrin heavy chain like 1
ILMN_2360202	2.79e-04	8.19e-06	-7.66	3.794042	-1.64	PPP2R2B	protein phosphatase 2 regulatory subunit Bbeta
ILMN_3297996	2.79e-04	8.20e-06	7.66	3.792723	1.52
ILMN_1695744	2.79e-04	8.22e-06	-7.66	3.790299	-2.67e-01	LILRB2	leukocyte immunoglobulin like receptor B2
ILMN_1669252	2.80e-04	8.23e-06	-7.66	3.789226	-1.06	CUL2	cullin 2
ILMN_1878928	2.80e-04	8.25e-06	-7.65	3.786858	-1.39	LOC101929622	uncharacterized LOC101929622
ILMN_2320964	2.80e-04	8.25e-06	7.65	3.786254	9.53e-01	ADAR	adenosine deaminase, RNA specific
ILMN_1799669	2.80e-04	8.25e-06	-7.65	3.786053	-6.44e-01	PSORS1C1	psoriasis susceptibility 1 candidate 1
ILMN_1757606	2.80e-04	8.26e-06	-7.65	3.785339	-2.83
ILMN_2355042	2.80e-04	8.28e-06	-7.65	3.782517	-1.10	CLUAP1	clusterin associated protein 1
ILMN_1728676	2.80e-04	8.29e-06	7.65	3.78184	6.29e-01	KIAA0196	KIAA0196
ILMN_1689154	2.81e-04	8.31e-06	-7.65	3.779567	-1.62	BTG4	BTG anti-proliferation factor 4
ILMN_1659960	2.81e-04	8.32e-06	-7.65	3.777247	-1.10	IL4I1	interleukin 4 induced 1
ILMN_1805720	2.82e-04	8.34e-06	-7.65	3.775117	-2.45e-01	SDHAF1	succinate dehydrogenase complex assembly factor 1
ILMN_1651351	2.83e-04	8.39e-06	-7.64	3.768579	-1.10
ILMN_3203196	2.84e-04	8.42e-06	-7.64	3.765474	-6.34e-01
ILMN_1808715	2.87e-04	8.52e-06	-7.63	3.753578	-8.50e-01
ILMN_1662617	2.87e-04	8.53e-06	-7.63	3.752219	-1.40	PPP2R3C	protein phosphatase 2 regulatory subunit B''gamma
ILMN_1822220	2.87e-04	8.54e-06	-7.63	3.75096	-6.53e-01
ILMN_1723139	2.87e-04	8.54e-06	-7.63	3.750311	-1.30	GPD2	glycerol-3-phosphate dehydrogenase 2
ILMN_1690695	2.88e-04	8.57e-06	-7.62	3.746667	-9.10e-01	PEX11A	peroxisomal biogenesis factor 11 alpha
ILMN_1710280	2.88e-04	8.60e-06	-7.62	3.743485	-6.37e-01	TUBB1	tubulin beta 1 class VI
ILMN_1788356	2.88e-04	8.60e-06	7.62	3.743322	7.22e-01
ILMN_1776777	2.89e-04	8.62e-06	7.62	3.740558	5.06e-01	ADAR	adenosine deaminase, RNA specific
ILMN_1772329	2.89e-04	8.62e-06	-7.62	3.740322	-1.50	LRRFIP2	LRR binding FLII interacting protein 2
ILMN_3208995	2.89e-04	8.63e-06	-7.62	3.739677	-2.38
ILMN_1882327	2.89e-04	8.64e-06	-7.62	3.738153	-3.31e-01
ILMN_3298107	2.90e-04	8.67e-06	-7.61	3.735166	-4.69e-01	ZNF736	zinc finger protein 736
ILMN_1737131	2.92e-04	8.74e-06	-7.61	3.726478	-1.07	POM121L12	POM121 transmembrane nucleoporin like 12
ILMN_1794534	2.93e-04	8.79e-06	-7.60	3.720711	-9.10e-01	CCDC81	coiled-coil domain containing 81
ILMN_3309138	2.94e-04	8.81e-06	-7.60	3.718379	-2.20e-01	SNAR-I	small ILF3/NF90-associated RNA I
ILMN_2229170	2.97e-04	8.90e-06	-7.59	3.707258	-8.01e-01	MED7	mediator complex subunit 7
ILMN_1752257	2.97e-04	8.92e-06	-7.59	3.705528	-1.79	TMEM247	transmembrane protein 247
ILMN_2315694	2.97e-04	8.92e-06	-7.59	3.704943	-9.53e-01	STRADA	STE20-related kinase adaptor alpha
ILMN_2123402	2.97e-04	8.92e-06	7.59	3.704522	9.53e-01	CNPY2	canopy FGF signaling regulator 2
ILMN_1675055	2.97e-04	8.95e-06	7.59	3.701879	4.47e-01	MUL1	mitochondrial E3 ubiquitin protein ligase 1
ILMN_1766736	2.97e-04	8.96e-06	-7.59	3.700258	-1.84	BPI	bactericidal/permeability-increasing protein
ILMN_3240564	2.97e-04	8.96e-06	-7.59	3.699898	-1.04
ILMN_1669424	2.99e-04	9.02e-06	-7.58	3.692894	-1.10
ILMN_1677859	2.99e-04	9.04e-06	-7.58	3.691717	-9.82e-01	CCDC105	coiled-coil domain containing 105
ILMN_1809027	3.00e-04	9.06e-06	7.58	3.689209	6.77e-01	ATP5SL	ATP5S like
ILMN_3187852	3.00e-04	9.06e-06	-7.58	3.68877	-5.40e-01	KANSL3	KAT8 regulatory NSL complex subunit 3
ILMN_1822368	3.00e-04	9.07e-06	-7.58	3.687804	-6.61e-01
ILMN_2184049	3.02e-04	9.14e-06	7.57	3.679339	7.63e-01	COX7B	cytochrome c oxidase subunit 7B
ILMN_1775224	3.02e-04	9.15e-06	-7.57	3.678553	-1.07	NOS3	nitric oxide synthase 3
ILMN_3242137	3.02e-04	9.15e-06	-7.57	3.678287	-2.42e-01
ILMN_1730568	3.04e-04	9.22e-06	7.57	3.67073	6.65e-01	ZDHHC7	zinc finger DHHC-type containing 7
ILMN_1811555	3.05e-04	9.25e-06	-7.56	3.667089	-1.48	SWI5	SWI5 homologous recombination repair protein
ILMN_1749629	3.05e-04	9.26e-06	-7.56	3.666465	-8.09e-01	CUL1	cullin 1
ILMN_1739559	3.05e-04	9.26e-06	-7.56	3.666411	-2.42	FAM187B	family with sequence similarity 187 member B
ILMN_1722985	3.05e-04	9.27e-06	7.56	3.66456	2.36e-01
ILMN_2342174	3.06e-04	9.30e-06	-7.56	3.661373	-5.40e-01	WASF1	WAS protein family member 1
ILMN_2325610	3.08e-04	9.39e-06	-7.55	3.65203	-7.85e-01	AKT3	AKT serine/threonine kinase 3
ILMN_3248057	3.08e-04	9.40e-06	-7.55	3.650068	-1.61
ILMN_1740429	3.08e-04	9.41e-06	7.55	3.649761	1.55	FTL	ferritin light chain
ILMN_1670101	3.08e-04	9.43e-06	-7.55	3.647213	-2.62e-01	CLEC2D	C-type lectin domain family 2 member D
ILMN_1704795	3.08e-04	9.43e-06	7.55	3.646969	6.34e-01	MARK3	microtubule affinity regulating kinase 3
ILMN_3247998	3.08e-04	9.43e-06	-7.55	3.646895	-7.76e-01	STAP1	signal transducing adaptor family member 1
ILMN_2152465	3.08e-04	9.43e-06	-7.55	3.646809	-6.68e-01	PIP4K2A	phosphatidylinositol-5-phosphate 4-kinase type 2 alpha
ILMN_2114190	3.11e-04	9.52e-06	-7.54	3.637264	-1.25	LRRC74A	leucine rich repeat containing 74A
ILMN_1681269	3.11e-04	9.53e-06	-7.54	3.635684	-1.19	DYRK4	dual specificity tyrosine phosphorylation regulated kinase 4
ILMN_1779751	3.12e-04	9.57e-06	-7.54	3.63152	-9.69e-01	FMC1	formation of mitochondrial complex V assembly factor 1 homolog
ILMN_1814823	3.13e-04	9.59e-06	7.53	3.629349	1.56	FTL	ferritin light chain
ILMN_3182275	3.17e-04	9.74e-06	-7.52	3.613295	-1.53	FAM160B1	family with sequence similarity 160 member B1
ILMN_1810107	3.19e-04	9.78e-06	-7.52	3.608837	-1.95	C17orf74	chromosome 17 open reading frame 74
ILMN_1795428	3.19e-04	9.80e-06	7.52	3.606764	6.38e-01	WDR59	WD repeat domain 59
ILMN_1661004	3.22e-04	9.91e-06	-7.51	3.595057	-1.99	LINC00905	long intergenic non-protein coding RNA 905
ILMN_1757137	3.23e-04	9.94e-06	-7.51	3.59171	-7.95e-01
ILMN_1778929	3.23e-04	9.95e-06	-7.51	3.590682	-1.01
ILMN_1694596	3.24e-04	1.00e-05	-7.50	3.586013	-8.96e-01	FAR2	fatty acyl-CoA reductase 2
ILMN_2233319	3.30e-04	1.02e-05	-7.49	3.568018	-4.64	SPANXA1	sperm protein associated with the nucleus, X-linked, family member A1
ILMN_1783142	3.31e-04	1.02e-05	7.48	3.562335	8.79e-01	RPS4Y1	ribosomal protein S4, Y-linked 1
ILMN_1680386	3.32e-04	1.02e-05	-7.48	3.560331	-8.34e-01	RPP38	ribonuclease P/MRP subunit p38
ILMN_1791500	3.34e-04	1.03e-05	-7.48	3.551623	-1.37
ILMN_2348403	3.34e-04	1.03e-05	-7.48	3.551543	-1.23	VRK3	vaccinia related kinase 3
ILMN_2232166	3.35e-04	1.04e-05	-7.47	3.548679	-1.35	CCDC90B	coiled-coil domain containing 90B
ILMN_3237986	3.35e-04	1.04e-05	7.47	3.546838	8.07e-01	MMGT1	membrane magnesium transporter 1
ILMN_3243291	3.38e-04	1.05e-05	7.47	3.536915	1.54
ILMN_1776260	3.39e-04	1.05e-05	7.46	3.533821	7.61e-01	PPIAL4A	peptidylprolyl isomerase A like 4A
ILMN_2054481	3.40e-04	1.05e-05	-7.46	3.531352	-1.95	PTCHD3	patched domain containing 3
ILMN_1694517	3.40e-04	1.05e-05	-7.46	3.530359	-5.63e-01
ILMN_1749244	3.40e-04	1.06e-05	-7.46	3.528452	-9.17e-01	LYRM1	LYR motif containing 1
ILMN_3219443	3.40e-04	1.06e-05	-7.46	3.528331	-2.91e-01
ILMN_1656487	3.40e-04	1.06e-05	-7.46	3.527133	-1.40	FGA	fibrinogen alpha chain
ILMN_1655341	3.41e-04	1.06e-05	-7.46	3.524595	-2.03	PLAC8L1	PLAC8 like 1
ILMN_1725220	3.42e-04	1.06e-05	-7.45	3.520662	-1.61
ILMN_1765607	3.42e-04	1.06e-05	-7.45	3.52046	-3.49e-01	SLC6A2	solute carrier family 6 member 2
ILMN_1763007	3.45e-04	1.07e-05	-7.45	3.510507	-1.19	MFSD14A	major facilitator superfamily domain containing 14A
ILMN_1839719	3.46e-04	1.08e-05	7.44	3.506401	4.65e-01	LOC102724002	uncharacterized LOC102724002
ILMN_1760714	3.46e-04	1.08e-05	7.44	3.504907	1.32	RPS3	ribosomal protein S3
ILMN_2103014	3.46e-04	1.08e-05	-7.44	3.504904	-8.15e-01	CFAP36	cilia and flagella associated protein 36
ILMN_2413622	3.46e-04	1.08e-05	-7.44	3.503461	-2.42e-01
ILMN_1657058	3.46e-04	1.08e-05	-7.44	3.502666	-2.44	PPIL6	peptidylprolyl isomerase like 6
ILMN_1676555	3.47e-04	1.09e-05	-7.44	3.49924	-1.68	TTC26	tetratricopeptide repeat domain 26
ILMN_1683858	3.49e-04	1.09e-05	-7.43	3.493674	-4.26e-01	EFCAB6	EF-hand calcium binding domain 6
ILMN_1750969	3.49e-04	1.09e-05	7.43	3.491845	9.46e-01	FAM120AOS	family with sequence similarity 120A opposite strand
ILMN_1764188	3.52e-04	1.10e-05	-7.42	3.482255	-2.20	CCDC171	coiled-coil domain containing 171
ILMN_1713471	3.54e-04	1.11e-05	-7.42	3.476553	-8.97e-01	ENOX1	ecto-NOX disulfide-thiol exchanger 1
ILMN_1665583	3.57e-04	1.12e-05	7.41	3.464739	1.28	TUBB	tubulin beta class I
ILMN_2232936	3.58e-04	1.13e-05	7.41	3.462711	6.72e-01	UQCRH	ubiquinol-cytochrome c reductase hinge protein
ILMN_3244248	3.59e-04	1.13e-05	7.41	3.458871	8.98e-01
ILMN_3289895	3.59e-04	1.13e-05	-7.41	3.457445	-2.01	LINC00608	long intergenic non-protein coding RNA 608
ILMN_1859127	3.59e-04	1.13e-05	-7.41	3.456264	-2.68
ILMN_3305839	3.59e-04	1.13e-05	-7.41	3.456021	-1.64
ILMN_1738418	3.60e-04	1.13e-05	-7.40	3.453781	-5.91e-01	SPEF1	sperm flagellar 1
ILMN_1709379	3.61e-04	1.14e-05	-7.40	3.449366	-6.99e-01	SPATA31A1	SPATA31 subfamily A member 1
ILMN_1704656	3.62e-04	1.14e-05	-7.40	3.44658	-1.69	PPP2R1B	protein phosphatase 2 scaffold subunit Abeta
ILMN_1754920	3.65e-04	1.15e-05	-7.39	3.436491	-8.09e-01	C6orf58	chromosome 6 open reading frame 58
ILMN_1724609	3.65e-04	1.16e-05	-7.39	3.435171	-1.18	SLC2A8	solute carrier family 2 member 8
ILMN_1782441	3.66e-04	1.16e-05	-7.39	3.432916	-1.32	CDKL2	cyclin dependent kinase like 2
ILMN_3294318	3.68e-04	1.17e-05	-7.38	3.424451	-6.81e-01
ILMN_2112834	3.68e-04	1.17e-05	-7.38	3.423696	-4.75e-01	ANKAR	ankyrin and armadillo repeat containing
ILMN_1697736	3.71e-04	1.18e-05	7.37	3.414757	5.14e-01	EXOSC2	exosome component 2
ILMN_1659158	3.73e-04	1.18e-05	-7.37	3.409122	-4.81e-01	SAMD3	sterile alpha motif domain containing 3
ILMN_1708126	3.73e-04	1.19e-05	-7.37	3.40709	-4.72e-01	GOLGA6D	golgin A6 family member D
ILMN_1669633	3.73e-04	1.19e-05	7.37	3.406732	6.78e-01	ACP1	acid phosphatase 1, soluble
ILMN_1738438	3.75e-04	1.19e-05	-7.36	3.40106	-1.81	MAST4	microtubule associated serine/threonine kinase family member 4
ILMN_1652017	3.75e-04	1.19e-05	-7.36	3.400716	-2.04	PPEF1	protein phosphatase with EF-hand domain 1
ILMN_1767256	3.75e-04	1.20e-05	7.36	3.39907	8.97e-01	MBTPS1	membrane bound transcription factor peptidase, site 1
ILMN_1750178	3.79e-04	1.21e-05	7.36	3.389539	6.16e-01
ILMN_1781966	3.79e-04	1.21e-05	-7.36	3.388978	-1.41	OSBP2	oxysterol binding protein 2
ILMN_3245413	3.79e-04	1.21e-05	7.36	3.388442	8.47e-01	DENND5A	DENN domain containing 5A
ILMN_1773413	3.81e-04	1.22e-05	7.35	3.381827	5.79e-01	DOCK9	dedicator of cytokinesis 9
ILMN_1666553	3.84e-04	1.23e-05	-7.34	3.372875	-1.38	SLC25A19	solute carrier family 25 member 19
ILMN_2063168	3.86e-04	1.23e-05	-7.34	3.365944	-1.63	MALL	mal, T-cell differentiation protein like
ILMN_1674967	3.87e-04	1.24e-05	-7.34	3.363077	-3.02	TSGA10	testis specific 10
ILMN_1758606	3.88e-04	1.24e-05	-7.33	3.359984	-1.29	CCNY	cyclin Y
ILMN_2233314	3.88e-04	1.24e-05	-7.33	3.359482	-3.63	SPANXA1	sperm protein associated with the nucleus, X-linked, family member A1
ILMN_1748338	3.89e-04	1.25e-05	-7.33	3.355077	-3.58e-01	GPR85	G protein-coupled receptor 85
ILMN_1726410	3.89e-04	1.25e-05	7.33	3.353599	8.62e-01	APRT	adenine phosphoribosyltransferase
ILMN_2101930	3.89e-04	1.25e-05	7.33	3.352863	4.56e-01	POLG	DNA polymerase gamma, catalytic subunit
ILMN_3241808	3.93e-04	1.26e-05	-7.32	3.342076	-1.60	C5orf60	chromosome 5 open reading frame 60
ILMN_1756358	3.96e-04	1.27e-05	-7.32	3.334797	-8.96e-01	FBXO36	F-box protein 36
ILMN_2337835	3.96e-04	1.27e-05	7.31	3.332339	4.00e-01	ZNF182	zinc finger protein 182
ILMN_3273185	3.96e-04	1.28e-05	-7.31	3.331749	-2.85e-01
ILMN_1666220	3.98e-04	1.28e-05	-7.31	3.32754	-6.92e-01
ILMN_1710937	3.99e-04	1.29e-05	7.31	3.322026	1.49	IFI16	interferon gamma inducible protein 16
ILMN_1682799	4.01e-04	1.29e-05	-7.30	3.318049	-1.81	STAMBPL1	STAM binding protein like 1
ILMN_1791112	4.03e-04	1.30e-05	-7.30	3.311104	-1.83	COL25A1	collagen type XXV alpha 1 chain
ILMN_1657797	4.03e-04	1.30e-05	-7.30	3.309926	-3.41e-01	FIBP	FGF1 intracellular binding protein
ILMN_1696962	4.07e-04	1.32e-05	-7.29	3.298194	-2.70	PDZD8	PDZ domain containing 8
ILMN_2045800	4.07e-04	1.32e-05	-7.29	3.298096	-2.07	C11orf65	chromosome 11 open reading frame 65
ILMN_2126038	4.09e-04	1.32e-05	-7.29	3.294394	-4.45e-01	STMN2	stathmin 2
ILMN_1769406	4.09e-04	1.33e-05	-7.28	3.290643	-2.25	PIAS2	protein inhibitor of activated STAT 2
ILMN_3307987	4.09e-04	1.33e-05	-7.28	3.290138	-5.83e-01	LINC00293	long intergenic non-protein coding RNA 293
ILMN_2166972	4.09e-04	1.33e-05	-7.28	3.289994	-7.62e-01	BBS12	Bardet-Biedl syndrome 12
ILMN_1715947	4.09e-04	1.33e-05	7.28	3.289466	1.43
ILMN_1807728	4.10e-04	1.33e-05	-7.28	3.28708	-3.80e-01	LINC01551	long intergenic non-protein coding RNA 1551
ILMN_1731181	4.12e-04	1.34e-05	-7.28	3.281397	-1.05	TEX2	testis expressed 2
ILMN_1715324	4.14e-04	1.34e-05	7.27	3.276767	6.78e-01	HSD17B8	hydroxysteroid 17-beta dehydrogenase 8
ILMN_1785711	4.14e-04	1.35e-05	7.27	3.275652	6.63e-01	NEDD8	neural precursor cell expressed, developmentally down-regulated 8
ILMN_1774491	4.20e-04	1.37e-05	-7.26	3.259975	-1.03	DCST1	DC-STAMP domain containing 1
ILMN_1654421	4.22e-04	1.37e-05	-7.26	3.253668	-1.29	MPHOSPH9	M-phase phosphoprotein 9
ILMN_1669607	4.24e-04	1.38e-05	-7.25	3.249029	-1.16	PHKG2	phosphorylase kinase catalytic subunit gamma 2
ILMN_1670948	4.24e-04	1.38e-05	7.25	3.247571	8.19e-01	TSR2	TSR2, ribosome maturation factor
ILMN_1735042	4.27e-04	1.39e-05	-7.24	3.23821	-1.20	OR4N4	olfactory receptor family 4 subfamily N member 4
ILMN_2054261	4.27e-04	1.40e-05	-7.24	3.237129	-3.51e-01	RFX6	regulatory factor X6
ILMN_1727393	4.27e-04	1.40e-05	-7.24	3.236953	-3.56e-01
ILMN_1687074	4.28e-04	1.40e-05	7.24	3.235158	5.18e-01	CDC14B	cell division cycle 14B
ILMN_3238859	4.29e-04	1.40e-05	7.24	3.231987	8.45e-01	FAM120AOS	family with sequence similarity 120A opposite strand
ILMN_1697317	4.30e-04	1.41e-05	-7.24	3.229081	-4.09	DYNLRB2	dynein light chain roadblock-type 2
ILMN_1812416	4.31e-04	1.41e-05	-7.24	3.226346	-7.07e-01	ZNF705A	zinc finger protein 705A
ILMN_1709287	4.32e-04	1.41e-05	-7.23	3.223213	-5.94e-01
ILMN_1728225	4.35e-04	1.43e-05	-7.23	3.214571	-7.54e-01	KIAA1524	KIAA1524
ILMN_1679093	4.37e-04	1.43e-05	7.22	3.209282	6.59e-01	ZNF581	zinc finger protein 581
ILMN_2164173	4.41e-04	1.45e-05	-7.22	3.199898	-2.67	DYDC1	DPY30 domain containing 1
ILMN_1800008	4.43e-04	1.46e-05	-7.21	3.19306	-7.93e-01	ACAT1	acetyl-CoA acetyltransferase 1
ILMN_1751569	4.43e-04	1.46e-05	-7.21	3.191502	-2.88	ERICH3	glutamate rich 3
ILMN_2351930	4.43e-04	1.46e-05	-7.21	3.191126	-7.42e-01	TRIM33	tripartite motif containing 33
ILMN_1711862	4.47e-04	1.47e-05	-7.20	3.182009	-4.27e-01	RNF7	ring finger protein 7
ILMN_3292188	4.49e-04	1.48e-05	-7.20	3.176487	-5.33e-01
ILMN_1703228	4.49e-04	1.48e-05	7.20	3.174597	5.06e-01	AGFG2	ArfGAP with FG repeats 2
ILMN_1651606	4.49e-04	1.48e-05	-7.20	3.174567	-3.16e-01
ILMN_1653730	4.50e-04	1.48e-05	-7.20	3.173256	-2.75	OXCT2	3-oxoacid CoA-transferase 2
ILMN_1770493	4.50e-04	1.49e-05	-7.20	3.171935	-7.74e-01	CFAP100	cilia and flagella associated protein 100
ILMN_2225577	4.52e-04	1.49e-05	-7.19	3.165807	-8.90e-01	POC5	POC5 centriolar protein
ILMN_2197577	4.55e-04	1.50e-05	-7.19	3.158973	-2.16	SPRR2C	small proline rich protein 2C (pseudogene)
ILMN_1687478	4.55e-04	1.51e-05	-7.19	3.158413	-2.68e-01
ILMN_1704477	4.56e-04	1.51e-05	-7.18	3.155919	-9.57e-01	COX5A	cytochrome c oxidase subunit 5A
ILMN_1879480	4.57e-04	1.52e-05	7.18	3.151603	3.82e-01	CCNG2	cyclin G2
ILMN_1724986	4.58e-04	1.52e-05	-7.18	3.149709	-9.47e-01	WDR53	WD repeat domain 53
ILMN_1738229	4.58e-04	1.52e-05	7.18	3.149541	9.20e-01	NDRG3	NDRG family member 3
ILMN_1712400	4.58e-04	1.52e-05	-7.18	3.149099	-8.92e-01	SERPINB6	serpin family B member 6
ILMN_1711725	4.61e-04	1.53e-05	-7.17	3.139579	-2.29	CCDC187	coiled-coil domain containing 187
ILMN_1678391	4.63e-04	1.54e-05	-7.17	3.135214	-5.23e-01	SPEF2	sperm flagellar 2
ILMN_1681772	4.63e-04	1.54e-05	-7.17	3.13446	-6.67	PRM2	protamine 2
ILMN_2383058	4.64e-04	1.54e-05	-7.17	3.132887	-2.51e-01	SIRPG	signal regulatory protein gamma
ILMN_1767992	4.65e-04	1.55e-05	-7.16	3.128115	-2.04	SLC12A6	solute carrier family 12 member 6
ILMN_3226899	4.68e-04	1.56e-05	-7.16	3.121945	-6.89e-01
ILMN_1735292	4.68e-04	1.56e-05	-7.16	3.121445	-4.19e-01	ENKUR	enkurin, TRPC channel interacting protein
ILMN_1770589	4.68e-04	1.56e-05	-7.16	3.11971	-7.33e-01	NDUFB4	NADH:ubiquinone oxidoreductase subunit B4
ILMN_1693448	4.69e-04	1.56e-05	-7.16	3.11792	-7.92e-01
ILMN_1672108	4.70e-04	1.57e-05	-7.15	3.113963	-4.90e-01
ILMN_1731354	4.72e-04	1.58e-05	7.15	3.108409	4.94e-01	PARL	presenilin associated rhomboid like
ILMN_1697872	4.74e-04	1.58e-05	-7.15	3.105207	-2.38
ILMN_3242459	4.78e-04	1.60e-05	7.14	3.095712	1.14	DCTPP1	dCTP pyrophosphatase 1
ILMN_1745733	4.78e-04	1.60e-05	-7.14	3.094866	-4.96e-01
ILMN_3230388	4.78e-04	1.60e-05	-7.14	3.0938	-1.09
ILMN_3249162	4.80e-04	1.61e-05	-7.13	3.087072	-4.48e-01	LOC286238	uncharacterized LOC286238
ILMN_2151817	4.80e-04	1.61e-05	7.13	3.086771	6.22e-01	PFN1	profilin 1
ILMN_1726602	4.82e-04	1.62e-05	-7.13	3.083256	-5.77e-01	PPEF2	protein phosphatase with EF-hand domain 2
ILMN_2215040	4.82e-04	1.62e-05	-7.13	3.082355	-2.15	RNF32	ring finger protein 32
ILMN_1879983	4.82e-04	1.62e-05	-7.13	3.080719	-7.46e-01
ILMN_1659895	4.83e-04	1.62e-05	7.13	3.079069	1.32	MSN	moesin
ILMN_1782447	4.83e-04	1.63e-05	-7.13	3.077928	-7.37e-01	C5orf49	chromosome 5 open reading frame 49
ILMN_2224333	4.84e-04	1.63e-05	-7.13	3.075258	-3.24e-01
ILMN_1879880	4.84e-04	1.63e-05	-7.13	3.074883	-2.01e-01
ILMN_1789001	4.84e-04	1.63e-05	7.13	3.074386	9.36e-01	SLC35B2	solute carrier family 35 member B2
ILMN_2257665	4.84e-04	1.63e-05	7.12	3.07288	6.36e-01	PARL	presenilin associated rhomboid like
ILMN_3266128	4.85e-04	1.64e-05	7.12	3.070309	1.61
ILMN_1762225	4.85e-04	1.64e-05	7.12	3.069634	2.91e-01	DDX49	DEAD-box helicase 49
ILMN_1741392	4.86e-04	1.64e-05	7.12	3.066756	5.53e-01	SLC25A20	solute carrier family 25 member 20
ILMN_3298037	4.88e-04	1.65e-05	7.12	3.062695	9.25e-01
ILMN_3272299	4.88e-04	1.65e-05	-7.12	3.06211	-5.71e-01
ILMN_1800975	4.92e-04	1.67e-05	7.11	3.05179	4.11e-01	PSME3	proteasome activator subunit 3
ILMN_1678423	4.92e-04	1.67e-05	-7.11	3.051382	-3.67	SPA17	sperm autoantigenic protein 17
ILMN_1729294	4.92e-04	1.67e-05	7.11	3.051301	7.56e-01	RNF130	ring finger protein 130
ILMN_1757827	4.93e-04	1.67e-05	7.11	3.048379	4.03e-01	VOPP1	vesicular, overexpressed in cancer, prosurvival protein 1
ILMN_1684492	4.94e-04	1.68e-05	-7.11	3.045912	-2.89e-01	LEKR1	leucine, glutamate and lysine rich 1
ILMN_1803464	4.95e-04	1.68e-05	-7.10	3.04299	-2.06	PHTF1	putative homeodomain transcription factor 1
ILMN_1790472	4.95e-04	1.68e-05	-7.10	3.041866	-9.20e-01	SLC25A28	solute carrier family 25 member 28
ILMN_1667452	5.01e-04	1.70e-05	-7.09	3.029258	-1.11	ZNRF2P1	zinc and ring finger 2 pseudogene 1
ILMN_1795251	5.03e-04	1.71e-05	7.09	3.023172	1.02	SPARCL1	SPARC like 1
ILMN_2280871	5.04e-04	1.72e-05	-7.09	3.021854	-8.37e-01	HK1	hexokinase 1
ILMN_1779615	5.05e-04	1.72e-05	-7.09	3.019053	-1.01
ILMN_1734353	5.09e-04	1.74e-05	-7.08	3.009013	-1.70	GPX4	glutathione peroxidase 4
ILMN_1666596	5.12e-04	1.75e-05	-7.07	3.003561	-8.12e-01	HSPB9	heat shock protein family B (small) member 9
ILMN_2314244	5.12e-04	1.75e-05	-7.07	3.001161	-6.61e-01	LRRC23	leucine rich repeat containing 23
ILMN_1748970	5.14e-04	1.75e-05	-7.07	2.998407	-5.43e-01	PRR15L	proline rich 15 like
ILMN_3307648	5.14e-04	1.76e-05	7.07	2.997368	5.85e-01	CS	citrate synthase
ILMN_1666924	5.14e-04	1.76e-05	-7.07	2.997122	-1.08	PINK1	PTEN induced putative kinase 1
ILMN_1699451	5.14e-04	1.76e-05	7.07	2.995209	4.61e-01
ILMN_1780368	5.17e-04	1.77e-05	-7.06	2.988853	-2.10	GPR18	G protein-coupled receptor 18
ILMN_1771862	5.20e-04	1.78e-05	7.06	2.981274	7.73e-01	TXNDC11	thioredoxin domain containing 11
ILMN_2211030	5.26e-04	1.81e-05	-7.05	2.968609	-3.97	SPANXB1	SPANX family member B1
ILMN_1678165	5.27e-04	1.81e-05	7.05	2.967604	8.23e-01	LSM7	LSM7 homolog, U6 small nuclear RNA and mRNA degradation associated
ILMN_2345758	5.27e-04	1.81e-05	-7.05	2.965222	-1.16	MAP3K19	mitogen-activated protein kinase kinase kinase 19
ILMN_1667948	5.31e-04	1.83e-05	-7.04	2.956728	-9.92e-01	SPATA18	spermatogenesis associated 18
ILMN_1774389	5.31e-04	1.83e-05	-7.04	2.956311	-1.79	LRRC36	leucine rich repeat containing 36
ILMN_1680091	5.32e-04	1.83e-05	7.04	2.953937	6.73e-01	POP7	POP7 homolog, ribonuclease P/MRP subunit
ILMN_1792672	5.35e-04	1.84e-05	-7.03	2.948488	-1.26	POLR2D	RNA polymerase II subunit D
ILMN_1804988	5.38e-04	1.85e-05	7.03	2.941763	9.79e-01	MOAP1	modulator of apoptosis 1
ILMN_1777378	5.38e-04	1.85e-05	7.03	2.940855	6.64e-01	COMMD6	COMM domain containing 6
ILMN_1713811	5.39e-04	1.86e-05	-7.03	2.938637	-5.06e-01
ILMN_1689327	5.39e-04	1.86e-05	7.03	2.938255	4.42e-01
ILMN_1704094	5.40e-04	1.86e-05	-7.03	2.934772	-1.16	PSMA6	proteasome subunit alpha 6
ILMN_1738656	5.41e-04	1.87e-05	7.02	2.932548	5.78e-01	GLOD4	glyoxalase domain containing 4
ILMN_1798853	5.42e-04	1.87e-05	-7.02	2.929652	-1.44e-01
ILMN_1779401	5.43e-04	1.88e-05	7.02	2.928143	8.86e-01	CHP1	calcineurin like EF-hand protein 1
ILMN_2218277	5.43e-04	1.88e-05	7.02	2.926737	1.34	RPS2	ribosomal protein S2
ILMN_1712950	5.43e-04	1.88e-05	7.02	2.925763	1.06	PFN1	profilin 1
ILMN_1771264	5.44e-04	1.89e-05	-7.02	2.923492	-1.27	ELL3	elongation factor for RNA polymerase II 3
ILMN_3244876	5.44e-04	1.89e-05	-7.02	2.923032	-4.58
ILMN_2385278	5.44e-04	1.89e-05	7.02	2.921864	4.76e-01	DCAF4	DDB1 and CUL4 associated factor 4
ILMN_1792681	5.45e-04	1.89e-05	-7.01	2.920453	-1.15	CCDC86	coiled-coil domain containing 86
ILMN_1690224	5.45e-04	1.89e-05	-7.01	2.918002	-4.68e-01
ILMN_1757845	5.46e-04	1.90e-05	-7.01	2.916867	-7.91e-01	SPIRE1	spire type actin nucleation factor 1
ILMN_3306988	5.49e-04	1.91e-05	-7.01	2.90927	-7.42e-01	GGTLC1	gamma-glutamyltransferase light chain 1
ILMN_1653415	5.51e-04	1.92e-05	-7.00	2.905403	-4.25	SPANXA2	SPANX family member A2
ILMN_3201500	5.52e-04	1.92e-05	-7.00	2.903287	-1.07	FAM227A	family with sequence similarity 227 member A
ILMN_2132309	5.56e-04	1.94e-05	-7.00	2.894418	-1.65	CETN1	centrin 1
ILMN_1671642	5.56e-04	1.94e-05	-7.00	2.894146	-1.64	CSNK1A1L	casein kinase 1 alpha 1 like
ILMN_1737588	5.57e-04	1.94e-05	6.99	2.891467	6.34e-01	C21orf33	chromosome 21 open reading frame 33
ILMN_2358457	5.59e-04	1.95e-05	6.99	2.887317	1.34	ATF4	activating transcription factor 4
ILMN_1700076	5.62e-04	1.96e-05	-6.99	2.881603	-1.80e-01
ILMN_1734707	5.63e-04	1.97e-05	-6.99	2.879435	-1.98	CHST13	carbohydrate sulfotransferase 13
ILMN_1810782	5.63e-04	1.97e-05	6.98	2.877607	7.60e-01	SH3KBP1	SH3 domain containing kinase binding protein 1
ILMN_1785109	5.67e-04	1.98e-05	-6.98	2.870063	-1.40	RSPH10B	radial spoke head 10 homolog B
ILMN_1794965	5.68e-04	1.99e-05	-6.98	2.867877	-7.01e-01	ABCA4	ATP binding cassette subfamily A member 4
ILMN_3202984	5.69e-04	1.99e-05	-6.98	2.865688	-1.31
ILMN_2167922	5.69e-04	2.00e-05	6.97	2.863905	4.89e-01	TRMT5	tRNA methyltransferase 5
ILMN_1782977	5.70e-04	2.00e-05	-6.97	2.862325	-2.75e-01	UBA52	ubiquitin A-52 residue ribosomal protein fusion product 1
ILMN_2073235	5.74e-04	2.02e-05	6.97	2.853801	9.78e-01
ILMN_1747192	5.74e-04	2.02e-05	-6.97	2.85258	-1.52	RNF125	ring finger protein 125
ILMN_1749083	5.74e-04	2.02e-05	-6.97	2.851946	-8.92e-01
ILMN_1759390	5.75e-04	2.02e-05	-6.97	2.851052	-1.62
ILMN_1695443	5.75e-04	2.02e-05	-6.96	2.85006	-1.64	MAP3K19	mitogen-activated protein kinase kinase kinase 19
ILMN_2311989	5.75e-04	2.02e-05	6.96	2.849078	7.83e-01	CUTA	cutA divalent cation tolerance homolog
ILMN_1724931	5.76e-04	2.03e-05	-6.96	2.847471	-2.86	SLC9B1	solute carrier family 9 member B1
ILMN_1695034	5.76e-04	2.03e-05	6.96	2.845555	1.10
ILMN_2184184	5.79e-04	2.04e-05	6.96	2.839346	1.53	ANXA1	annexin A1
ILMN_1688138	5.82e-04	2.05e-05	-6.95	2.834307	-2.25e-01	ZNF713	zinc finger protein 713
ILMN_1679719	5.85e-04	2.06e-05	-6.95	2.828399	-3.77e-01
ILMN_2352042	5.85e-04	2.07e-05	6.95	2.827149	5.08e-01	MRPL4	mitochondrial ribosomal protein L4
ILMN_1660794	5.87e-04	2.08e-05	-6.95	2.823052	-1.56
ILMN_1723287	5.87e-04	2.08e-05	-6.94	2.822486	-2.79	SLC6A16	solute carrier family 6 member 16
ILMN_1696731	5.87e-04	2.08e-05	-6.94	2.821811	-4.86
ILMN_1715203	5.90e-04	2.09e-05	-6.94	2.815646	-1.34	DNAH7	dynein axonemal heavy chain 7
ILMN_1720542	5.90e-04	2.09e-05	-6.94	2.815426	-9.24e-01	POLR2I	RNA polymerase II subunit I
ILMN_1682953	5.91e-04	2.09e-05	6.94	2.813122	8.61e-01	PGAM4	phosphoglycerate mutase family member 4
ILMN_1725427	5.91e-04	2.10e-05	6.94	2.812778	1.12	B2M	beta-2-microglobulin
ILMN_1796756	5.91e-04	2.10e-05	-6.94	2.81223	-1.43	FABP12	fatty acid binding protein 12
ILMN_2064090	5.93e-04	2.11e-05	-6.93	2.807163	-8.89e-01	OR4M1	olfactory receptor family 4 subfamily M member 1
ILMN_1713934	5.98e-04	2.13e-05	6.93	2.797821	1.53	LITAF	lipopolysaccharide induced TNF factor
ILMN_1698213	5.99e-04	2.13e-05	6.93	2.79495	1.08	RBM3	RNA binding motif (RNP1, RRM) protein 3
ILMN_1771738	6.00e-04	2.14e-05	6.92	2.791708	5.55e-01	ARL5A	ADP ribosylation factor like GTPase 5A
ILMN_2209671	6.00e-04	2.14e-05	-6.92	2.791643	-6.62e-01
ILMN_1772034	6.00e-04	2.14e-05	-6.92	2.791141	-2.83e-01	BRAP	BRCA1 associated protein
ILMN_1655365	6.00e-04	2.14e-05	-6.92	2.79073	-3.22	CCDC173	coiled-coil domain containing 173
ILMN_1695598	6.01e-04	2.14e-05	6.92	2.788679	1.46
ILMN_1778897	6.01e-04	2.15e-05	-6.92	2.788359	-7.42e-01	TBC1D21	TBC1 domain family member 21
ILMN_3307827	6.03e-04	2.15e-05	-6.92	2.783792	-1.61	DNAJC4	DnaJ heat shock protein family (Hsp40) member C4
ILMN_1709043	6.07e-04	2.17e-05	6.91	2.776669	6.92e-01	PLGRKT	plasminogen receptor with a C-terminal lysine
ILMN_1706990	6.10e-04	2.18e-05	6.91	2.77094	4.34e-01
ILMN_1712530	6.11e-04	2.18e-05	-6.91	2.769394	-1.61	AKAP1	A-kinase anchoring protein 1
ILMN_1673417	6.11e-04	2.19e-05	-6.91	2.767551	-2.85	SLC9B1	solute carrier family 9 member B1
ILMN_2287257	6.16e-04	2.21e-05	-6.90	2.757874	-2.00e-01	G6PC2	glucose-6-phosphatase catalytic subunit 2
ILMN_2086064	6.16e-04	2.21e-05	-6.90	2.757829	-5.18e-01	SNRPC	small nuclear ribonucleoprotein polypeptide C
ILMN_1706832	6.17e-04	2.21e-05	-6.90	2.756698	-9.84e-01	TEKT5	tektin 5
ILMN_1854833	6.20e-04	2.22e-05	6.89	2.750755	7.38e-01
ILMN_3231390	6.20e-04	2.23e-05	6.89	2.749634	8.56e-01	NHP2	NHP2 ribonucleoprotein
ILMN_1754247	6.20e-04	2.23e-05	-6.89	2.749534	-4.14e-01	SLC3A1	solute carrier family 3 member 1
ILMN_1692168	6.20e-04	2.23e-05	6.89	2.748216	4.91e-01	UBE2Z	ubiquitin conjugating enzyme E2 Z
ILMN_1683175	6.21e-04	2.23e-05	6.89	2.745599	5.04e-01	RPP25L	ribonuclease P/MRP subunit p25 like
ILMN_1763129	6.21e-04	2.24e-05	6.89	2.745188	8.70e-01	DCTPP1	dCTP pyrophosphatase 1
ILMN_1701514	6.22e-04	2.24e-05	6.89	2.74362	9.73e-01	TRAF3IP2	TRAF3 interacting protein 2
ILMN_1711720	6.22e-04	2.24e-05	-6.89	2.743107	-4.98e-01	C12orf42	chromosome 12 open reading frame 42
ILMN_1739253	6.23e-04	2.25e-05	6.89	2.73978	3.35e-01	STAMBP	STAM binding protein
ILMN_1744995	6.25e-04	2.25e-05	-6.88	2.736655	-1.17
ILMN_3213573	6.25e-04	2.26e-05	6.88	2.736126	5.86e-01
ILMN_1709451	6.28e-04	2.27e-05	6.88	2.730015	6.12e-01	TFPT	TCF3 fusion partner
ILMN_1764362	6.30e-04	2.28e-05	-6.88	2.726462	-1.84	LYAR	Ly1 antibody reactive
ILMN_1658635	6.30e-04	2.28e-05	-6.88	2.725702	-1.63	CLGN	calmegin
ILMN_1717825	6.30e-04	2.28e-05	-6.88	2.725565	-2.47
ILMN_1813489	6.31e-04	2.28e-05	6.87	2.722417	5.90e-01	RAF1	Raf-1 proto-oncogene, serine/threonine kinase
ILMN_1681544	6.34e-04	2.30e-05	-6.87	2.716421	-7.58e-01	RASGEF1C	RasGEF domain family member 1C
ILMN_1678143	6.35e-04	2.30e-05	6.87	2.715529	1.33	ARHGDIB	Rho GDP dissociation inhibitor beta
ILMN_1653896	6.35e-04	2.30e-05	-6.87	2.714766	-1.11	ATRIP	ATR interacting protein
ILMN_1769665	6.35e-04	2.30e-05	6.87	2.713673	1.16	RAB5C	RAB5C, member RAS oncogene family
ILMN_1812067	6.39e-04	2.32e-05	6.86	2.707332	4.55e-01	RER1	retention in endoplasmic reticulum sorting receptor 1
ILMN_2317457	6.39e-04	2.32e-05	6.86	2.705742	4.56e-01	HSD11B1L	hydroxysteroid 11-beta dehydrogenase 1 like
ILMN_1740449	6.39e-04	2.32e-05	-6.86	2.705131	-8.17e-01
ILMN_3234920	6.39e-04	2.32e-05	-6.86	2.70447	-1.30
ILMN_1767260	6.40e-04	2.33e-05	-6.86	2.702025	-1.87	CCDC138	coiled-coil domain containing 138
ILMN_2376403	6.41e-04	2.33e-05	6.86	2.70053	1.42	TSC22D3	TSC22 domain family member 3
ILMN_2221673	6.45e-04	2.35e-05	6.85	2.692305	5.28e-01	ASNSD1	asparagine synthetase domain containing 1
ILMN_3235168	6.45e-04	2.35e-05	6.85	2.69177	5.03e-01	MUL1	mitochondrial E3 ubiquitin protein ligase 1
ILMN_1777691	6.46e-04	2.36e-05	-6.85	2.689722	-1.45	ARL9	ADP ribosylation factor like GTPase 9
ILMN_1653372	6.47e-04	2.36e-05	-6.85	2.688313	-2.33	ATP8B3	ATPase phospholipid transporting 8B3
ILMN_2370464	6.47e-04	2.36e-05	-6.85	2.687781	-1.14	ATRIP	ATR interacting protein
ILMN_1702065	6.47e-04	2.36e-05	6.85	2.687419	6.52e-01	MFSD5	major facilitator superfamily domain containing 5
ILMN_1679822	6.47e-04	2.36e-05	-6.85	2.686557	-1.60	MBD3L1	methyl-CpG binding domain protein 3 like 1
ILMN_1754438	6.49e-04	2.37e-05	-6.85	2.682494	-1.37	SPAM1	sperm adhesion molecule 1
ILMN_1731688	6.50e-04	2.38e-05	-6.84	2.680094	-1.06	KLB	klotho beta
ILMN_1736060	6.50e-04	2.38e-05	-6.84	2.679736	-1.45	GLT6D1	glycosyltransferase 6 domain containing 1
ILMN_1844083	6.51e-04	2.39e-05	-6.84	2.67701	-1.13	C12orf71	chromosome 12 open reading frame 71
ILMN_1696466	6.51e-04	2.39e-05	-6.84	2.676711	-4.68	ROPN1L	rhophilin associated tail protein 1 like
ILMN_2234310	6.53e-04	2.40e-05	-6.84	2.673082	-5.96e-01	CPTP	ceramide-1-phosphate transfer protein
ILMN_2408400	6.54e-04	2.40e-05	6.84	2.67086	3.27e-01	NSUN5	NOP2/Sun RNA methyltransferase family member 5
ILMN_1708277	6.55e-04	2.40e-05	-6.84	2.669191	-1.13	C10orf55	chromosome 10 open reading frame 55
ILMN_1728512	6.55e-04	2.41e-05	6.84	2.668129	5.81e-01	YWHAH	tyrosine 3-monooxygenase/tryptophan 5-monooxygenase activation protein eta
ILMN_1744308	6.58e-04	2.42e-05	6.83	2.663218	3.37e-01	DHX33	DEAH-box helicase 33
ILMN_1689342	6.60e-04	2.43e-05	6.83	2.658599	5.54e-01	NUBP1	nucleotide binding protein 1
ILMN_1699610	6.60e-04	2.43e-05	-6.83	2.657946	-2.80	CCT6B	chaperonin containing TCP1 subunit 6B
ILMN_3225908	6.60e-04	2.43e-05	-6.83	2.657011	-4.22e-01
ILMN_1666221	6.61e-04	2.44e-05	-6.83	2.655856	-1.94
ILMN_1711327	6.63e-04	2.44e-05	-6.82	2.652279	-1.14	TRIM37	tripartite motif containing 37
ILMN_1671791	6.63e-04	2.45e-05	-6.82	2.651638	-9.44e-01	PCK2	phosphoenolpyruvate carboxykinase 2, mitochondrial
ILMN_1776216	6.64e-04	2.45e-05	6.82	2.648317	7.14e-01	MMGT1	membrane magnesium transporter 1
ILMN_1675038	6.66e-04	2.46e-05	6.82	2.644789	9.13e-01	PRMT2	protein arginine methyltransferase 2
ILMN_2410975	6.67e-04	2.46e-05	-6.82	2.643838	-8.27e-01	ATG9A	autophagy related 9A
ILMN_2149566	6.67e-04	2.47e-05	6.82	2.642168	3.90e-01	VPS25	vacuolar protein sorting 25 homolog
ILMN_1781691	6.68e-04	2.47e-05	6.82	2.639681	4.79e-01	TRAK2	trafficking kinesin protein 2
ILMN_1749405	6.68e-04	2.47e-05	6.82	2.639143	1.13	KIAA1191	KIAA1191
ILMN_1685535	6.71e-04	2.48e-05	-6.81	2.635215	-7.14e-01	LARP1B	La ribonucleoprotein domain family member 1B
ILMN_1744534	6.72e-04	2.49e-05	-6.81	2.631855	-1.29	LYRM5	LYR motif containing 5
ILMN_1652761	6.72e-04	2.49e-05	-6.81	2.631336	-2.29e-01
ILMN_1658940	6.82e-04	2.53e-05	-6.80	2.615336	-1.62	DDX25	DEAD-box helicase 25
ILMN_3309016	6.82e-04	2.53e-05	-6.80	2.614832	-1.50	SRRM5	serine/arginine repetitive matrix 5
ILMN_1762769	6.82e-04	2.53e-05	-6.80	2.614225	-3.73e-01	POLR2J4	RNA polymerase II subunit J4, pseudogene
ILMN_1805603	6.85e-04	2.55e-05	-6.79	2.609054	-2.53	CFAP43	cilia and flagella associated protein 43
ILMN_1870303	6.85e-04	2.55e-05	-6.79	2.607991	-1.20	LOC105377348	uncharacterized LOC105377348
ILMN_1749641	6.85e-04	2.55e-05	-6.79	2.607794	-8.40e-01	FBXO3	F-box protein 3
ILMN_2407389	6.91e-04	2.57e-05	6.79	2.598375	1.61	GPNMB	glycoprotein nmb
ILMN_1726025	6.91e-04	2.58e-05	6.79	2.597474	5.78e-01	ASXL1	additional sex combs like 1, transcriptional regulator
ILMN_1781833	6.92e-04	2.58e-05	-6.79	2.596249	-1.04	BOLL	boule homolog, RNA binding protein
ILMN_1792107	6.97e-04	2.60e-05	-6.78	2.588162	-6.89e-01	ERCC8	ERCC excision repair 8, CSA ubiquitin ligase complex subunit
ILMN_1748124	6.97e-04	2.60e-05	6.78	2.587186	1.09	TSC22D3	TSC22 domain family member 3
ILMN_2157843	6.98e-04	2.61e-05	-6.78	2.584276	-9.21e-01	ZNF829	zinc finger protein 829
ILMN_2377288	7.01e-04	2.62e-05	-6.77	2.579192	-3.80e-01	CYP3A43	cytochrome P450 family 3 subfamily A member 43
ILMN_3238339	7.04e-04	2.63e-05	-6.77	2.575461	-1.04
ILMN_3205762	7.04e-04	2.63e-05	-6.77	2.574851	-3.37e-01
ILMN_1707748	7.05e-04	2.64e-05	6.77	2.57192	3.96e-01
ILMN_1800889	7.05e-04	2.64e-05	6.77	2.571041	2.87e-01	FIG4	FIG4 phosphoinositide 5-phosphatase
ILMN_1670302	7.05e-04	2.64e-05	-6.77	2.5702	-3.61e-01	HK3	hexokinase 3
ILMN_1789618	7.09e-04	2.66e-05	-6.76	2.564772	-1.21	FER	FER tyrosine kinase
ILMN_1670297	7.12e-04	2.67e-05	-6.76	2.559594	-3.56e-01	TMEM232	transmembrane protein 232
ILMN_1839469	7.13e-04	2.67e-05	-6.76	2.557977	-3.97e-01	LOC101928030	uncharacterized LOC101928030
ILMN_1665538	7.14e-04	2.68e-05	6.76	2.554816	3.73e-01	SKP2	S-phase kinase-associated protein 2, E3 ubiquitin protein ligase
ILMN_1690682	7.15e-04	2.69e-05	-6.76	2.553254	-8.65e-01	B3GALT4	beta-1,3-galactosyltransferase 4
ILMN_1657349	7.15e-04	2.69e-05	-6.75	2.552774	-2.02e-01	EPHA6	EPH receptor A6
ILMN_1656807	7.15e-04	2.69e-05	6.75	2.552419	6.26e-01	RPL27	ribosomal protein L27
ILMN_1700417	7.21e-04	2.71e-05	-6.75	2.542666	-1.04	SLC22A14	solute carrier family 22 member 14
ILMN_3246051	7.23e-04	2.72e-05	-6.75	2.538996	-1.17
ILMN_1799860	7.28e-04	2.74e-05	-6.74	2.531914	-7.14e-01	PIGM	phosphatidylinositol glycan anchor biosynthesis class M
ILMN_1659327	7.30e-04	2.75e-05	-6.74	2.528445	-2.50
ILMN_1696911	7.30e-04	2.75e-05	6.74	2.527579	9.63e-01
ILMN_3279277	7.32e-04	2.76e-05	6.73	2.523646	1.24
ILMN_1815878	7.33e-04	2.77e-05	6.73	2.521415	8.60e-01	LAMTOR1	late endosomal/lysosomal adaptor, MAPK and MTOR activator 1
ILMN_1865735	7.36e-04	2.78e-05	-6.73	2.51767	-1.11
ILMN_3273229	7.36e-04	2.78e-05	-6.73	2.516075	-2.35
ILMN_2258816	7.37e-04	2.79e-05	-6.73	2.515225	-6.52e-01	SAMD3	sterile alpha motif domain containing 3
ILMN_2382121	7.40e-04	2.80e-05	6.73	2.510432	9.27e-01	OCRL	OCRL, inositol polyphosphate-5-phosphatase
ILMN_3226814	7.40e-04	2.80e-05	-6.72	2.509652	-5.88e-01
ILMN_2386530	7.40e-04	2.80e-05	6.72	2.508485	8.51e-01	RPLP1	ribosomal protein lateral stalk subunit P1
ILMN_1768293	7.42e-04	2.81e-05	-6.72	2.504605	-2.65	NUP155	nucleoporin 155
ILMN_2049303	7.43e-04	2.82e-05	6.72	2.50234	5.67e-01	ECI1	enoyl-CoA delta isomerase 1
ILMN_1797408	7.43e-04	2.82e-05	-6.72	2.50194	-1.00	NKAPL	NFKB activating protein like
ILMN_3213568	7.43e-04	2.82e-05	6.72	2.501893	1.33
ILMN_3296076	7.43e-04	2.82e-05	-6.72	2.501326	-2.79e-01
ILMN_3245143	7.43e-04	2.83e-05	-6.72	2.499662	-1.40	CFAP45	cilia and flagella associated protein 45
ILMN_1688817	7.43e-04	2.83e-05	-6.72	2.499434	-3.58e-01
ILMN_1663685	7.43e-04	2.83e-05	-6.72	2.49931	-1.12	DGCR6	DiGeorge syndrome critical region gene 6
ILMN_1702107	7.44e-04	2.83e-05	-6.72	2.497058	-3.14e-01	BVES	blood vessel epicardial substance
ILMN_2413323	7.46e-04	2.84e-05	-6.71	2.494062	-1.35	GRP	gastrin releasing peptide
ILMN_3190707	7.47e-04	2.85e-05	-6.71	2.491181	-5.25e-01
ILMN_1733696	7.47e-04	2.85e-05	6.71	2.490889	6.87e-01	IMP3	IMP3, U3 small nucleolar ribonucleoprotein
ILMN_1750601	7.47e-04	2.85e-05	6.71	2.490706	3.32e-01
ILMN_1675106	7.51e-04	2.87e-05	-6.71	2.48472	-3.89e-01	YIPF2	Yip1 domain family member 2
ILMN_3240360	7.52e-04	2.87e-05	-6.71	2.483374	-3.82e-01	HAR1B	highly accelerated region 1B (non-protein coding)
ILMN_1688031	7.52e-04	2.87e-05	-6.71	2.482814	-7.49e-01	FAM161B	family with sequence similarity 161 member B
ILMN_1791447	7.53e-04	2.88e-05	6.70	2.480029	1.29	CXCL12	C-X-C motif chemokine ligand 12
ILMN_2251375	7.53e-04	2.88e-05	-6.70	2.479511	-5.66e-01	ZFP64	ZFP64 zinc finger protein
ILMN_1796830	7.53e-04	2.88e-05	-6.70	2.478748	-1.34
ILMN_3216336	7.53e-04	2.89e-05	6.70	2.478495	1.38
ILMN_1762115	7.53e-04	2.89e-05	-6.70	2.477582	-1.04	CRYZL1	crystallin zeta like 1
ILMN_1719606	7.56e-04	2.90e-05	-6.70	2.47301	-1.35
ILMN_2120340	7.61e-04	2.92e-05	-6.69	2.466385	-7.75e-01	RUVBL2	RuvB like AAA ATPase 2
ILMN_2353862	7.62e-04	2.92e-05	-6.69	2.464597	-8.56e-01	DRC3	dynein regulatory complex subunit 3
ILMN_3311140	7.62e-04	2.93e-05	-6.69	2.462958	-9.52e-01	LINC00293	long intergenic non-protein coding RNA 293
ILMN_1655155	7.68e-04	2.95e-05	-6.69	2.454209	-2.37	PRPS1L1	phosphoribosyl pyrophosphate synthetase 1-like 1
ILMN_3307719	7.69e-04	2.96e-05	6.69	2.453405	4.03e-01	ZNF490	zinc finger protein 490
ILMN_1729203	7.70e-04	2.96e-05	-6.68	2.450176	-8.20e-01	PDILT	protein disulfide isomerase like, testis expressed
ILMN_2362477	7.76e-04	2.99e-05	-6.68	2.442042	-3.46e-01	TRIM31	tripartite motif containing 31
ILMN_1724293	7.77e-04	2.99e-05	-6.68	2.439689	-1.29	KDELR2	KDEL endoplasmic reticulum protein retention receptor 2
ILMN_1658259	7.79e-04	3.00e-05	-6.67	2.437216	-1.36	DRG1	developmentally regulated GTP binding protein 1
ILMN_1775042	7.83e-04	3.02e-05	-6.67	2.431303	-3.49	DAW1	dynein assembly factor with WD repeats 1
ILMN_1655867	7.86e-04	3.03e-05	-6.67	2.427094	-2.72	HRASLS	HRAS like suppressor
ILMN_2415949	7.87e-04	3.04e-05	-6.67	2.424441	-5.47e-01	MRRF	mitochondrial ribosome recycling factor
ILMN_1673788	7.87e-04	3.04e-05	6.67	2.424032	5.45e-01	CDV3	CDV3 homolog
ILMN_2044572	7.89e-04	3.05e-05	6.66	2.421268	8.56e-01	TBC1D20	TBC1 domain family member 20
ILMN_3231686	7.91e-04	3.06e-05	-6.66	2.417376	-1.56	FAM160B1	family with sequence similarity 160 member B1
ILMN_1743853	7.98e-04	3.09e-05	-6.65	2.408006	-8.59e-01
ILMN_2355665	7.98e-04	3.09e-05	6.65	2.407509	6.69e-01	MTFP1	mitochondrial fission process 1
ILMN_1772369	7.99e-04	3.10e-05	6.65	2.404561	8.46e-01	PDHA1	pyruvate dehydrogenase (lipoamide) alpha 1
ILMN_1679188	7.99e-04	3.10e-05	-6.65	2.404376	-8.83e-01	ATP5S	ATP synthase, H+ transporting, mitochondrial Fo complex subunit s (factor B)
ILMN_1683082	8.01e-04	3.11e-05	6.65	2.40162	3.88e-01	RPUSD1	RNA pseudouridylate synthase domain containing 1
ILMN_1652505	8.01e-04	3.11e-05	6.65	2.401174	4.94e-01	APEX2	apurinic/apyrimidinic endodeoxyribonuclease 2
ILMN_1814213	8.01e-04	3.11e-05	6.65	2.40031	8.14e-01	PQLC3	PQ loop repeat containing 3
ILMN_1778136	8.05e-04	3.13e-05	-6.64	2.394493	-2.10	ZMYND15	zinc finger MYND-type containing 15
ILMN_1651684	8.06e-04	3.13e-05	-6.64	2.393073	-9.16e-01	KIAA0586	KIAA0586
ILMN_1892417	8.08e-04	3.14e-05	-6.64	2.389467	-1.59
ILMN_2293451	8.08e-04	3.14e-05	-6.64	2.389155	-1.58	BANF2	barrier to autointegration factor 2
ILMN_1801572	8.10e-04	3.15e-05	-6.64	2.385744	-8.81e-01	C19orf44	chromosome 19 open reading frame 44
ILMN_3239279	8.13e-04	3.17e-05	-6.64	2.381251	-9.90e-01	RSPH10B2	radial spoke head 10 homolog B2
ILMN_3197767	8.17e-04	3.18e-05	6.63	2.375945	1.33
ILMN_2132100	8.20e-04	3.20e-05	-6.63	2.37128	-3.86	SPANXD	SPANX family member D
ILMN_1734893	8.21e-04	3.20e-05	-6.63	2.368984	-3.35e-01	NTRK3	neurotrophic receptor tyrosine kinase 3
ILMN_1794157	8.21e-04	3.21e-05	-6.63	2.368628	-1.69	CATSPER2P1	cation channel sperm associated 2 pseudogene 1
ILMN_1684197	8.22e-04	3.21e-05	6.63	2.367681	8.02e-01	GPKOW	G-patch domain and KOW motifs
ILMN_1746317	8.23e-04	3.21e-05	-6.62	2.36575	-1.12
ILMN_3235613	8.27e-04	3.23e-05	-6.62	2.359866	-2.30e-01
ILMN_1662023	8.27e-04	3.24e-05	-6.62	2.358848	-2.85e-01	KLF7	Kruppel like factor 7
ILMN_3287464	8.29e-04	3.24e-05	-6.62	2.35652	-1.82	LINC00221	long intergenic non-protein coding RNA 221
ILMN_1801205	8.29e-04	3.25e-05	6.62	2.355249	1.51	GPNMB	glycoprotein nmb
ILMN_1690993	8.31e-04	3.26e-05	-6.62	2.352153	-1.29	NEUROG2	neurogenin 2
ILMN_1755698	8.33e-04	3.26e-05	-6.61	2.349492	-5.82e-01
ILMN_2399497	8.38e-04	3.29e-05	6.61	2.3421	3.04e-01	RFXANK	regulatory factor X associated ankyrin containing protein
ILMN_2305544	8.39e-04	3.29e-05	-6.61	2.3407	-9.29e-01	DBI	diazepam binding inhibitor, acyl-CoA binding protein
ILMN_1658631	8.39e-04	3.29e-05	-6.61	2.340301	-2.74e-01
ILMN_1810267	8.39e-04	3.30e-05	-6.61	2.33937	-1.12	DNHD1	dynein heavy chain domain 1
ILMN_1667429	8.39e-04	3.30e-05	6.61	2.33839	3.51e-01	SLC25A20	solute carrier family 25 member 20
ILMN_1668582	8.40e-04	3.30e-05	-6.61	2.337314	-8.54e-01	CRBN	cereblon
ILMN_1669468	8.41e-04	3.31e-05	-6.60	2.335912	-2.42	KDM4D	lysine demethylase 4D
ILMN_1731741	8.43e-04	3.32e-05	-6.60	2.3328	-2.32e-01	DCHS2	dachsous cadherin-related 2
ILMN_1652768	8.43e-04	3.32e-05	6.60	2.330899	1.04
ILMN_1759772	8.43e-04	3.32e-05	-6.60	2.330869	-1.46	LRRC56	leucine rich repeat containing 56
ILMN_1662384	8.44e-04	3.33e-05	-6.60	2.329922	-3.78e-01
ILMN_1673793	8.44e-04	3.33e-05	-6.60	2.329196	-2.18e-01	SUN3	Sad1 and UNC84 domain containing 3
ILMN_1799579	8.52e-04	3.36e-05	6.59	2.318511	4.35e-01	CCDC51	coiled-coil domain containing 51
ILMN_1766551	8.53e-04	3.37e-05	6.59	2.316654	1.50	CPA3	carboxypeptidase A3
ILMN_3277715	8.54e-04	3.37e-05	6.59	2.315453	4.58e-01
ILMN_1679483	8.54e-04	3.38e-05	6.59	2.314015	6.41e-01	INTS10	integrator complex subunit 10
ILMN_1747019	8.55e-04	3.38e-05	-6.59	2.312678	-5.28e-01	PDYN	prodynorphin
ILMN_1694587	8.57e-04	3.39e-05	6.59	2.309152	8.43e-01	EEF1B2	eukaryotic translation elongation factor 1 beta 2
ILMN_3291614	8.58e-04	3.40e-05	-6.59	2.308358	-7.68e-01
ILMN_1759614	8.59e-04	3.40e-05	-6.58	2.306566	-2.85e-01
ILMN_1722537	8.60e-04	3.41e-05	-6.58	2.303702	-5.03e-01
ILMN_1715896	8.62e-04	3.42e-05	6.58	2.301198	6.30e-01	PMVK	phosphomevalonate kinase
ILMN_1751400	8.62e-04	3.42e-05	-6.58	2.300355	-1.46	SKAP1	src kinase associated phosphoprotein 1
ILMN_1715332	8.64e-04	3.43e-05	-6.58	2.298162	-2.47	TTC21A	tetratricopeptide repeat domain 21A
ILMN_2221564	8.66e-04	3.44e-05	-6.58	2.294903	-1.92	LYAR	Ly1 antibody reactive
ILMN_2214713	8.69e-04	3.46e-05	-6.57	2.290248	-1.66	C4orf36	chromosome 4 open reading frame 36
ILMN_3220792	8.71e-04	3.46e-05	6.57	2.287476	1.34	RPL13AP5	ribosomal protein L13a pseudogene 5
ILMN_1746945	8.74e-04	3.48e-05	-6.57	2.283724	-7.51e-01	CSMD1	CUB and Sushi multiple domains 1
ILMN_1713533	8.78e-04	3.49e-05	-6.56	2.278476	-3.66	TKTL2	transketolase like 2
ILMN_3254046	8.81e-04	3.51e-05	-6.56	2.273546	-1.87e-01
ILMN_1747923	8.83e-04	3.52e-05	-6.56	2.271203	-1.20	ZSWIM2	zinc finger SWIM-type containing 2
ILMN_1664034	8.83e-04	3.52e-05	-6.56	2.27071	-8.60e-01	ZNF485	zinc finger protein 485
ILMN_2083066	8.83e-04	3.52e-05	-6.56	2.270343	-8.22e-01
ILMN_3306944	8.86e-04	3.54e-05	-6.56	2.265876	-9.20e-01	CASC2	cancer susceptibility candidate 2 (non-protein coding)
ILMN_2125346	8.87e-04	3.54e-05	-6.56	2.264671	-9.57e-01	MUC16	mucin 16, cell surface associated
ILMN_3225784	8.89e-04	3.55e-05	6.55	2.261016	7.88e-01
ILMN_1800923	8.92e-04	3.57e-05	-6.55	2.257088	-7.83e-01	OR4M1	olfactory receptor family 4 subfamily M member 1
ILMN_3249361	8.95e-04	3.58e-05	-6.55	2.253065	-8.23e-01	NOS2	nitric oxide synthase 2
ILMN_2048228	8.95e-04	3.58e-05	-6.55	2.252389	-9.86e-01	TTTY2	testis-specific transcript, Y-linked 2 (non-protein coding)
ILMN_3187508	9.02e-04	3.61e-05	-6.54	2.243285	-4.05e-01
ILMN_1723971	9.02e-04	3.62e-05	6.54	2.242418	1.16
ILMN_1696167	9.02e-04	3.62e-05	-6.54	2.242151	-3.21e-01	SYT6	synaptotagmin 6
ILMN_1703409	9.02e-04	3.62e-05	-6.54	2.24165	-2.69e-01
ILMN_1690546	9.03e-04	3.62e-05	-6.54	2.240357	-1.05	PPP3CC	protein phosphatase 3 catalytic subunit gamma
ILMN_2041648	9.03e-04	3.63e-05	-6.54	2.239896	-6.62e-01	TMPRSS7	transmembrane protease, serine 7
ILMN_1791423	9.05e-04	3.64e-05	-6.54	2.236912	-2.89	LOC401052	uncharacterized LOC401052
ILMN_1685095	9.08e-04	3.65e-05	6.53	2.233053	6.62e-01	BLOC1S4	biogenesis of lysosomal organelles complex 1 subunit 4
ILMN_1823582	9.10e-04	3.66e-05	-6.53	2.230639	-5.55e-01	LOC101928532	uncharacterized LOC101928532
ILMN_1800425	9.13e-04	3.67e-05	6.53	2.226413	1.35	SLC9A1	solute carrier family 9 member A1
ILMN_1710482	9.13e-04	3.68e-05	6.53	2.225708	9.10e-01	APLP2	amyloid beta precursor like protein 2
ILMN_2359029	9.14e-04	3.68e-05	6.53	2.224187	5.99e-01	AKIP1	A-kinase interacting protein 1
ILMN_3213792	9.15e-04	3.69e-05	6.53	2.221867	4.11e-01
ILMN_1778951	9.15e-04	3.69e-05	6.53	2.221383	4.97e-01	C6orf203	chromosome 6 open reading frame 203
ILMN_1782679	9.15e-04	3.69e-05	-6.53	2.221236	-4.93e-01	AHRR	aryl-hydrocarbon receptor repressor
ILMN_1788756	9.19e-04	3.71e-05	-6.52	2.216537	-4.26e-01
ILMN_2293167	9.20e-04	3.71e-05	-6.52	2.214481	-1.00	LRR1	leucine rich repeat protein 1
ILMN_1808163	9.22e-04	3.72e-05	6.52	2.211861	5.22e-01	C11orf24	chromosome 11 open reading frame 24
ILMN_1718152	9.22e-04	3.73e-05	-6.52	2.210887	-1.45	DEPDC7	DEP domain containing 7
ILMN_1752592	9.27e-04	3.75e-05	6.51	2.204695	1.33	HLA-DRB4	major histocompatibility complex, class II, DR beta 4
ILMN_2173919	9.30e-04	3.77e-05	-6.51	2.200296	-4.35e-01	MYO9A	myosin IXA
ILMN_1741563	9.30e-04	3.77e-05	-6.51	2.200209	-2.55e-01	RSPH6A	radial spoke head 6 homolog A
ILMN_2073012	9.33e-04	3.78e-05	6.51	2.196407	5.18e-01	TMEM203	transmembrane protein 203
ILMN_2259633	9.34e-04	3.79e-05	6.51	2.194301	7.81e-01	KMT2E	lysine methyltransferase 2E
ILMN_1782743	9.34e-04	3.79e-05	6.51	2.193786	5.04e-01	LETMD1	LETM1 domain containing 1
ILMN_1896149	9.35e-04	3.80e-05	-6.51	2.192061	-9.09e-01	ENO1-AS1	ENO1 antisense RNA 1
ILMN_1688727	9.36e-04	3.80e-05	-6.50	2.190674	-4.86e-01	METTL23	methyltransferase like 23
ILMN_1708147	9.36e-04	3.80e-05	-6.50	2.189894	-2.12	TBPL1	TATA-box binding protein like 1
ILMN_1844692	9.36e-04	3.80e-05	6.50	2.189815	8.35e-01	FOXO3	forkhead box O3
ILMN_1764398	9.36e-04	3.80e-05	-6.50	2.189503	-1.04	TUBE1	tubulin epsilon 1
ILMN_2413537	9.36e-04	3.81e-05	-6.50	2.188955	-2.27	HEMGN	hemogen
ILMN_2373689	9.36e-04	3.81e-05	-6.50	2.188229	-2.10	DIAPH3	diaphanous related formin 3
ILMN_1732781	9.38e-04	3.82e-05	-6.50	2.18565	-3.77	SPANXD	SPANX family member D
ILMN_3212424	9.39e-04	3.83e-05	-6.50	2.183545	-1.35
ILMN_1791721	9.39e-04	3.83e-05	-6.50	2.183093	-3.04e-01	KRTAP21-2	keratin associated protein 21-2
ILMN_1661940	9.41e-04	3.84e-05	6.50	2.180094	9.82e-01	CAMTA1	calmodulin binding transcription activator 1
ILMN_2071809	9.42e-04	3.84e-05	6.50	2.178528	1.01	MGP	matrix Gla protein
ILMN_2362368	9.49e-04	3.87e-05	6.49	2.170468	4.39e-01	U2AF1	U2 small nuclear RNA auxiliary factor 1
ILMN_1808219	9.51e-04	3.89e-05	-6.49	2.167431	-6.44e-01	HEATR3	HEAT repeat containing 3
ILMN_3305012	9.53e-04	3.89e-05	-6.49	2.165211	-1.70	LOC730159	uncharacterized LOC730159
ILMN_1739576	9.53e-04	3.90e-05	-6.49	2.1647	-2.04	CYB5R2	cytochrome b5 reductase 2
ILMN_3246360	9.53e-04	3.90e-05	6.49	2.164274	7.41e-01
ILMN_3247813	9.56e-04	3.91e-05	-6.48	2.160251	-7.09e-01	NUPR2	nuclear protein 2, transcriptional regulator
ILMN_1775835	9.58e-04	3.92e-05	-6.48	2.157675	-1.77
ILMN_3305180	9.61e-04	3.94e-05	-6.48	2.154002	-1.17
ILMN_1803591	9.62e-04	3.94e-05	-6.48	2.152086	-2.13e-01
ILMN_1718424	9.68e-04	3.97e-05	6.47	2.144423	6.17e-01	MRPS28	mitochondrial ribosomal protein S28
ILMN_1819503	9.68e-04	3.97e-05	-6.47	2.144238	-2.47e-01
ILMN_1714878	9.69e-04	3.98e-05	-6.47	2.142541	-8.84e-01
ILMN_3297317	9.70e-04	3.98e-05	6.47	2.141212	1.44	RPL13AP5	ribosomal protein L13a pseudogene 5
ILMN_3272441	9.70e-04	3.99e-05	-6.47	2.141102	-5.42e-01	PTPRQ	protein tyrosine phosphatase, receptor type Q
ILMN_3230374	9.70e-04	3.99e-05	-6.47	2.140523	-1.83e-01
ILMN_1651680	9.70e-04	3.99e-05	6.47	2.140072	6.70e-01
ILMN_1753719	9.76e-04	4.02e-05	-6.47	2.132185	-1.31	GTF2A2	general transcription factor IIA subunit 2
ILMN_2315979	9.77e-04	4.02e-05	6.46	2.131173	8.80e-01	LBH	limb bud and heart development
ILMN_1668484	9.78e-04	4.03e-05	6.46	2.129111	5.33e-01	LRRC47	leucine rich repeat containing 47
ILMN_1681930	9.79e-04	4.04e-05	-6.46	2.12803	-4.00e-01	TMEM232	transmembrane protein 232
ILMN_3227023	9.79e-04	4.04e-05	6.46	2.127733	1.33	SNHG7	small nucleolar RNA host gene 7
ILMN_1800101	9.79e-04	4.04e-05	-6.46	2.126689	-2.02e-01	HHIPL2	HHIP like 2
ILMN_1723333	9.80e-04	4.05e-05	-6.46	2.125041	-2.92e-01	SCGB2A2	secretoglobin family 2A member 2
ILMN_1784464	9.82e-04	4.05e-05	-6.46	2.122948	-7.43e-01	LRRC74A	leucine rich repeat containing 74A
ILMN_1768248	9.88e-04	4.08e-05	-6.45	2.115278	-4.32e-01	FOXP1	forkhead box P1
ILMN_1683149	9.89e-04	4.09e-05	-6.45	2.113601	-6.07e-01	LOC388882	uncharacterized LOC388882
ILMN_1803941	9.89e-04	4.09e-05	-6.45	2.113151	-7.97e-01	TBC1D15	TBC1 domain family member 15
ILMN_2122952	9.89e-04	4.10e-05	-6.45	2.112476	-9.32e-01	CISD1	CDGSH iron sulfur domain 1
ILMN_2062468	9.91e-04	4.10e-05	6.45	2.110295	1.28	IGFBP7	insulin like growth factor binding protein 7
ILMN_1769883	9.91e-04	4.11e-05	-6.45	2.109844	-1.77	IDE	insulin degrading enzyme
ILMN_3248038	9.91e-04	4.11e-05	-6.45	2.109137	-7.36e-01	FABP12	fatty acid binding protein 12
ILMN_1804822	9.91e-04	4.11e-05	6.45	2.108605	9.26e-01	SRXN1	sulfiredoxin 1
ILMN_1658743	9.93e-04	4.12e-05	6.45	2.10573	2.92e-01	CCNDBP1	cyclin D1 binding protein 1
ILMN_1784583	9.96e-04	4.14e-05	-6.44	2.102177	-6.10e-01	ALLC	allantoicase
ILMN_1702413	9.97e-04	4.15e-05	-6.44	2.099955	-9.67e-01	PPP1R42	protein phosphatase 1 regulatory subunit 42
ILMN_1695226	9.97e-04	4.15e-05	-6.44	2.099754	-2.15	DIAPH3	diaphanous related formin 3
ILMN_1662905	9.98e-04	4.15e-05	6.44	2.098725	1.22	NME1-NME2	NME1-NME2 readthrough
ILMN_1733904	9.98e-04	4.15e-05	-6.44	2.098126	-7.38e-01	BPIFB1	BPI fold containing family B member 1
ILMN_1686867	1.00e-03	4.16e-05	-6.44	2.095592	-1.92e-01	GJA8	gap junction protein alpha 8
ILMN_1658989	1.00e-03	4.18e-05	-6.44	2.092248	-1.98	MEX3B	mex-3 RNA binding family member B
ILMN_2226691	1.00e-03	4.19e-05	-6.44	2.089534	-1.12	C7orf61	chromosome 7 open reading frame 61
ILMN_1774742	1.01e-03	4.19e-05	-6.44	2.088	-1.97	MTTP	microsomal triglyceride transfer protein
ILMN_3271711	1.01e-03	4.20e-05	-6.43	2.085306	-5.26e-01
ILMN_3243124	1.01e-03	4.21e-05	-6.43	2.084375	-8.22e-01	RIMBP3	RIMS binding protein 3
ILMN_1763228	1.01e-03	4.21e-05	6.43	2.083122	7.80e-01	MEF2D	myocyte enhancer factor 2D
ILMN_2326737	1.01e-03	4.22e-05	6.43	2.082016	4.37e-01
ILMN_2065254	1.01e-03	4.22e-05	-6.43	2.081775	-5.87e-01	ELAVL4	ELAV like neuron-specific RNA binding protein 4
ILMN_1751086	1.01e-03	4.22e-05	-6.43	2.080315	-2.01	ATL3	atlastin GTPase 3
ILMN_1784299	1.01e-03	4.23e-05	6.43	2.078971	6.16e-01	C19orf43	chromosome 19 open reading frame 43
ILMN_1753712	1.01e-03	4.23e-05	6.43	2.078699	5.62e-01	STX10	syntaxin 10
ILMN_1792384	1.02e-03	4.26e-05	-6.42	2.071601	-1.43	HABP4	hyaluronan binding protein 4
ILMN_1888949	1.02e-03	4.26e-05	-6.42	2.070918	-6.48e-01
ILMN_1689425	1.02e-03	4.27e-05	-6.42	2.068442	-2.87e-01	DNAJB13	DnaJ heat shock protein family (Hsp40) member B13
ILMN_3235857	1.02e-03	4.29e-05	-6.42	2.063061	-3.71e-01	DNAH6	dynein axonemal heavy chain 6
ILMN_1689652	1.03e-03	4.30e-05	-6.42	2.060936	-8.01e-01	MRM3	mitochondrial rRNA methyltransferase 3
ILMN_2047354	1.03e-03	4.30e-05	-6.42	2.060665	-3.38
ILMN_2393296	1.03e-03	4.33e-05	-6.41	2.054512	-1.20	GK	glycerol kinase
ILMN_2135321	1.03e-03	4.33e-05	-6.41	2.054335	-2.82e-01	CHDH	choline dehydrogenase
ILMN_1753411	1.03e-03	4.33e-05	-6.41	2.053719	-1.03
ILMN_1677953	1.03e-03	4.33e-05	6.41	2.053703	5.75e-01	OGFOD1	2-oxoglutarate and iron dependent oxygenase domain containing 1
ILMN_1810577	1.03e-03	4.35e-05	6.41	2.049497	1.35	RPS4X	ribosomal protein S4, X-linked
ILMN_2378316	1.04e-03	4.36e-05	-6.41	2.046872	-9.74e-01	NUP58	nucleoporin 58
ILMN_1731178	1.04e-03	4.37e-05	-6.41	2.04469	-1.32
ILMN_1681358	1.04e-03	4.38e-05	-6.40	2.043241	-3.49e-01
ILMN_1815479	1.04e-03	4.39e-05	6.40	2.040611	6.20e-01	NOP10	NOP10 ribonucleoprotein
ILMN_1762696	1.04e-03	4.39e-05	-6.40	2.039999	-3.25	FAM181A	family with sequence similarity 181 member A
ILMN_1660114	1.04e-03	4.40e-05	-6.40	2.038235	-1.12	MMRN1	multimerin 1
ILMN_2382724	1.04e-03	4.41e-05	-6.40	2.034105	-6.48e-01	METTL23	methyltransferase like 23
[truncated: 3,022 more rows]
