# Supplementary material for: The Novel Key Genes of Non-obstructive Azoospermia Affect Spermatogenesis: Transcriptomic Analysis Based on RNA-Seq and scRNA-Seq Data
Source: Front Genet. 2021 Feb 26;12:608629. doi: 10.3389/fgene.2021.608629 (PMC7959792; doi:10.3389/fgene.2021.608629)
Supplement: Supplementary file 1 [file Data_Sheet_1.zip › kegg.xls]

## Sheet: Sheet1
Category	Term	Count	Ratio	PValue	Genes	List Total	Pop Hits	Pop Total	Fold Enrichment	Bonferroni	Benjamini	FDR
KEGG	Glycolysis / Gluconeogenesis	7	1.34357	0.000116	GAPDHS, LDHC, LDHAL6B, PFKP, PGAM2, PDHA2, PGK2	81	67	6879	8.87286	0.015102	0.015102	0.135365
KEGG	Oocyte meiosis	7	1.34357	0.001758	PPP2R1B, PLCZ1, PGR, SPDYA, CCNB2, PPP3R2, PTTG1	81	111	6879	5.35569	0.205828	0.108837	2.03057
KEGG	Glucagon signaling pathway	6	1.15163	0.005721	LDHC, LDHAL6B, PHKG2, PPP3R2, PGAM2, PDHA2	81	99	6879	5.14703	0.528362	0.2216	6.47123
KEGG	Biosynthesis of amino acids	5	0.959693	0.009593	PFKP, PGAM2, TKTL2, PRPS1L1, PGK2	81	72	6879	5.89763	0.717138	0.270721	10.6324
KEGG	Carbon metabolism	6	1.15163	0.009901	PFKP, PGAM2, TKTL2, PDHA2, PRPS1L1, PGK2	81	113	6879	4.50934	0.728413	0.229484	10.9554
KEGG	Biosynthesis of antibiotics	8	1.53551	0.011319	LDHC, LDHAL6B, PFKP, PGAM2, TKTL2, PDHA2, PRPS1L1, PGK2	81	212	6879	3.20475	0.774915	0.220066	12.4317
KEGG	Pentose phosphate pathway	3	0.575816	0.044285	PFKP, TKTL2, PRPS1L1	81	29	6879	8.78544	0.997351	0.571585	41.0336
KEGG	Protein processing in endoplasmic reticulum	6	1.15163	0.046363	HSPA1L, DNAJC5B, UBQLNL, ERO1B, HSPA4L, UBQLN3	81	169	6879	3.01512	0.998009	0.540383	42.5121
KEGG	Cell cycle	5	0.959693	0.055832	CCNB2, DBF4, PTTG1, CCNA1, MCM4	81	124	6879	3.42443	0.999461	0.566661	48.8271
KEGG	Pyruvate metabolism	3	0.575816	0.078447	LDHC, LDHAL6B, PDHA2	81	40	6879	6.36944	0.999978	0.657062	61.4293
