# Supplementary material for: The Novel Key Genes of Non-obstructive Azoospermia Affect Spermatogenesis: Transcriptomic Analysis Based on RNA-Seq and scRNA-Seq Data
Source: Front Genet. 2021 Feb 26;12:608629. doi: 10.3389/fgene.2021.608629 (PMC7959792; doi:10.3389/fgene.2021.608629)
Supplement: Supplementary file 1 [file Data_Sheet_1.zip › string_interactions.tsv]

#node1	node2	node1_string_internal_id	node2_string_internal_id	node1_external_id	node2_external_id	neighborhood_on_chromosome	gene_fusion	phylogenetic_cooccurrence	homology	coexpression	experimentally_determined_interaction	database_annotated	automated_textmining	combined_score
DIAPH3	CCNB2	4446994	4436767	9606.ENSP00000383178	9606.ENSP00000288207	0	0	0	0	0.555	0.991	0	0.086	0.996
MCM4	CCNA1	4435007	4434435	9606.ENSP00000262105	9606.ENSP00000255465	0	0	0	0	0.171	0.895	0.900	0.284	0.992
PGK2	GAPDHS	4438183	4433218	9606.ENSP00000305995	9606.ENSP00000222286	0.135	0.005	0	0	0.551	0.085	0.900	0.779	0.990
BBIP1	BBS5	4449660	4437137	9606.ENSP00000433157	9606.ENSP00000295240	0	0	0	0	0	0.179	0.900	0.800	0.982
PGK2	PGAM2	4438183	4437386	9606.ENSP00000305995	9606.ENSP00000297283	0	0	0	0	0.518	0.192	0.900	0.555	0.980
SPAG6	SPAG16	4444756	4440373	9606.ENSP00000365811	9606.ENSP00000332592	0	0	0	0	0.064	0.472	0	0.960	0.979
RAB3IP	BBIP1	4450228	4449660	9606.ENSP00000447300	9606.ENSP00000433157	0	0	0	0	0	0	0.900	0.800	0.979
DYNLL2	TCTE3	4451197	4442738	9606.ENSP00000477310	9606.ENSP00000355736	0	0	0	0	0.064	0	0.900	0.769	0.976
RAB3IP	BBS5	4450228	4437137	9606.ENSP00000447300	9606.ENSP00000295240	0	0	0	0	0	0	0.900	0.757	0.974
PTTG1	CCNB2	4446209	4436767	9606.ENSP00000377536	9606.ENSP00000288207	0	0	0	0	0.936	0	0	0.613	0.974
TNP2	TNP1	4439790	4433673	9606.ENSP00000325738	9606.ENSP00000236979	0	0	0	0	0.143	0	0.720	0.896	0.972
DYNLL2	DYNLRB2	4451197	4437915	9606.ENSP00000477310	9606.ENSP00000302936	0	0	0	0	0.077	0.157	0.900	0.660	0.970
PBK	CCNB2	4449452	4436767	9606.ENSP00000428489	9606.ENSP00000288207	0	0	0	0	0.951	0.090	0	0.354	0.968
PBK	CEP55	4449452	4443758	9606.ENSP00000428489	9606.ENSP00000360540	0	0	0	0	0.924	0	0	0.450	0.956
PIAS2	STAT4	4450783	4446006	9606.ENSP00000465676	9606.ENSP00000376134	0	0	0	0	0.062	0.474	0.900	0.227	0.956
RAB3IP	ODF2	4450228	4448272	9606.ENSP00000447300	9606.ENSP00000403453	0	0	0	0	0	0	0.900	0.498	0.947
TCTE3	DYNLRB2	4442738	4437915	9606.ENSP00000355736	9606.ENSP00000302936	0	0	0	0	0.086	0	0.900	0.458	0.946
HSPA1L	HSPA4L	4444601	4437284	9606.ENSP00000364805	9606.ENSP00000296464	0	0	0.431	0.778	0.215	0.192	0.900	0.612	0.945
FEM1B	LRR1	4438315	4437475	9606.ENSP00000307298	9606.ENSP00000298288	0	0	0	0	0	0.070	0.900	0.450	0.944
PRPS1L1	TKTL2	4449298	4436384	9606.ENSP00000424595	9606.ENSP00000280605	0.048	0	0	0	0.063	0	0.900	0.429	0.942
PRM2	PRM1	4448284	4438597	9606.ENSP00000403681	9606.ENSP00000310515	0	0	0	0	0.299	0	0	0.920	0.941
KIF15	CCNB2	4439659	4436767	9606.ENSP00000324020	9606.ENSP00000288207	0	0	0	0	0.889	0.150	0	0.427	0.941
PPP2R1B	CCNB2	4438679	4436767	9606.ENSP00000311344	9606.ENSP00000288207	0	0	0	0	0.086	0.262	0.900	0.200	0.938
SPA17	ROPN1	4449623	4432740	9606.ENSP00000432305	9606.ENSP00000184183	0	0	0	0	0.061	0.379	0	0.901	0.937
PBK	HMMR	4449452	4446202	9606.ENSP00000428489	9606.ENSP00000377492	0	0	0	0	0.911	0	0	0.311	0.936
PBK	PTTG1	4449452	4446209	9606.ENSP00000428489	9606.ENSP00000377536	0	0	0	0	0.908	0	0	0.318	0.935
PFKP	TKTL2	4445499	4436384	9606.ENSP00000370517	9606.ENSP00000280605	0.060	0	0	0	0.088	0	0.900	0.330	0.934
CEP55	KIF15	4443758	4439659	9606.ENSP00000360540	9606.ENSP00000324020	0	0	0	0	0.892	0.085	0	0.387	0.934
CCNB2	MCM4	4436767	4435007	9606.ENSP00000288207	9606.ENSP00000262105	0	0	0	0	0.817	0.260	0	0.548	0.933
CCNB2	NUP155	4436767	4433538	9606.ENSP00000288207	9606.ENSP00000231498	0	0	0	0	0.229	0.164	0.900	0	0.929
CABYR	FSCB	4451793	4441443	9606.ENSP00000483621	9606.ENSP00000344579	0	0	0	0	0	0.268	0	0.906	0.928
HMMR	CEP55	4446202	4443758	9606.ENSP00000377492	9606.ENSP00000360540	0	0	0	0	0.907	0	0	0.258	0.928
PTTG1	CDKN3	4446209	4440665	9606.ENSP00000377536	9606.ENSP00000335357	0	0	0	0	0.907	0	0	0.262	0.928
PPP2R1B	CCNA1	4438679	4434435	9606.ENSP00000311344	9606.ENSP00000255465	0	0	0	0	0.062	0.188	0.900	0.142	0.925
TRIM69	TRIM36	4450421	4436486	9606.ENSP00000453177	9606.ENSP00000282369	0	0	0	0	0	0	0.900	0.273	0.924
PTTG1	HMMR	4446209	4446202	9606.ENSP00000377536	9606.ENSP00000377492	0	0	0	0	0.900	0	0	0.266	0.923
CAPZA3	KIF2B	4439828	4435855	9606.ENSP00000326238	9606.ENSP00000268919	0	0	0	0	0.163	0	0.900	0.157	0.923
ADORA3	GPR18	4443373	4441334	9606.ENSP00000358730	9606.ENSP00000343428	0	0	0	0	0	0	0.900	0.251	0.921
PBK	CDKN3	4449452	4440665	9606.ENSP00000428489	9606.ENSP00000335357	0	0	0	0	0.904	0.131	0	0.113	0.920
CDKN3	CCNB2	4440665	4436767	9606.ENSP00000335357	9606.ENSP00000288207	0	0	0	0	0.857	0.185	0	0.363	0.919
CCT6B	GAPDHS	4439904	4433218	9606.ENSP00000327191	9606.ENSP00000222286	0	0	0	0	0.084	0.089	0.900	0.112	0.915
HSPA1L	PGR	4444601	4439740	9606.ENSP00000364805	9606.ENSP00000325120	0	0	0	0	0	0.183	0.900	0.050	0.915
CEP55	CCNB2	4443758	4436767	9606.ENSP00000360540	9606.ENSP00000288207	0	0	0	0	0.852	0	0	0.448	0.914
CCNB2	KIF2B	4436767	4435855	9606.ENSP00000288207	9606.ENSP00000268919	0	0	0	0	0.063	0.150	0.900	0.054	0.914
PRM2	TNP2	4448284	4439790	9606.ENSP00000403681	9606.ENSP00000325738	0	0	0	0	0.159	0	0	0.900	0.912
LRRC6	ZMYND10	4451870	4433547	9606.ENSP00000484634	9606.ENSP00000231749	0	0	0	0	0.119	0.084	0	0.898	0.911
KLHL11	LRR1	4438944	4437475	9606.ENSP00000314608	9606.ENSP00000298288	0	0	0	0	0.049	0	0.900	0.140	0.911
CRISP2	PGK2	4440928	4438183	9606.ENSP00000339155	9606.ENSP00000305995	0	0	0	0	0.088	0	0	0.906	0.910
KIF15	KIF2B	4439659	4435855	9606.ENSP00000324020	9606.ENSP00000268919	0	0	0	0.611	0	0	0.900	0.281	0.909
HSPA1L	NUP155	4444601	4433538	9606.ENSP00000364805	9606.ENSP00000231498	0	0	0	0	0	0	0.900	0.136	0.909
DYNLL2	KIF2B	4451197	4435855	9606.ENSP00000477310	9606.ENSP00000268919	0	0	0	0	0.061	0.056	0.900	0.098	0.909
SPA17	ROPN1L	4449623	4449174	9606.ENSP00000432305	9606.ENSP00000421405	0	0	0	0	0.061	0.295	0	0.872	0.908
RALGPS2	TEX35	4442931	4439633	9606.ENSP00000356607	9606.ENSP00000323795	0	0	0	0	0	0	0	0.908	0.908
CABYR	ROPN1	4451793	4432740	9606.ENSP00000483621	9606.ENSP00000184183	0	0	0	0	0.063	0	0	0.905	0.907
HSPA4L	NUP155	4437284	4433538	9606.ENSP00000296464	9606.ENSP00000231498	0	0	0	0	0.098	0	0.900	0.058	0.907
PTTG1	CEP55	4446209	4443758	9606.ENSP00000377536	9606.ENSP00000360540	0	0	0	0	0.831	0	0	0.473	0.907
DYNLL2	CCNB2	4451197	4436767	9606.ENSP00000477310	9606.ENSP00000288207	0	0	0	0	0.055	0.078	0.900	0.058	0.906
RNF168	CCNA1	4439399	4434435	9606.ENSP00000320898	9606.ENSP00000255465	0	0	0	0	0.098	0	0.900	0.050	0.906
ODF2	HMMR	4448272	4446202	9606.ENSP00000403453	9606.ENSP00000377492	0	0	0	0	0.061	0	0.900	0.082	0.906
KLHL11	FEM1B	4438944	4438315	9606.ENSP00000314608	9606.ENSP00000307298	0	0	0	0	0.079	0	0.900	0	0.904
DYNLL2	KIF15	4451197	4439659	9606.ENSP00000477310	9606.ENSP00000324020	0	0	0	0	0	0.056	0.900	0.067	0.904
SPAG6	DAW1	4444756	4438735	9606.ENSP00000365811	9606.ENSP00000311899	0	0	0	0	0.813	0	0	0.510	0.904
CABYR	ROPN1L	4451793	4449174	9606.ENSP00000483621	9606.ENSP00000421405	0	0	0	0	0.064	0	0	0.901	0.903
PPP2R1B	KIF2B	4438679	4435855	9606.ENSP00000311344	9606.ENSP00000268919	0	0	0	0	0.078	0	0.900	0	0.903
FBXL13	TRIM36	4439484	4436486	9606.ENSP00000321927	9606.ENSP00000282369	0	0	0	0	0.064	0	0.900	0	0.902
FBXL13	ASB17	4439484	4436568	9606.ENSP00000321927	9606.ENSP00000284142	0	0	0	0	0.061	0	0.900	0	0.902
FBXL13	FEM1B	4439484	4438315	9606.ENSP00000321927	9606.ENSP00000307298	0	0	0	0	0.062	0	0.900	0	0.902
TRIM69	FBXL13	4450421	4439484	9606.ENSP00000453177	9606.ENSP00000321927	0	0	0	0	0.064	0	0.900	0	0.902
DYNLL2	PPP2R1B	4451197	4438679	9606.ENSP00000477310	9606.ENSP00000311344	0	0	0	0	0.063	0	0.900	0	0.902
DYNLL2	PGR	4451197	4439740	9606.ENSP00000477310	9606.ENSP00000325120	0	0	0	0	0.060	0.050	0.900	0	0.902
DYNLL2	CAPZA3	4451197	4439828	9606.ENSP00000477310	9606.ENSP00000326238	0	0	0	0	0.063	0	0.900	0	0.902
LRR1	TRIM36	4437475	4436486	9606.ENSP00000298288	9606.ENSP00000282369	0	0	0	0	0	0.051	0.900	0	0.901
TRIM69	KLHL11	4450421	4438944	9606.ENSP00000453177	9606.ENSP00000314608	0	0	0	0	0	0	0.900	0.057	0.901
TRIM69	LRR1	4450421	4437475	9606.ENSP00000453177	9606.ENSP00000298288	0	0	0	0	0	0.051	0.900	0	0.901
CAPZA3	PGR	4439828	4439740	9606.ENSP00000326238	9606.ENSP00000325120	0	0	0	0	0	0	0.900	0	0.900
ASB17	TRIM36	4436568	4436486	9606.ENSP00000284142	9606.ENSP00000282369	0	0	0	0	0	0	0.900	0	0.900
KLHL11	ASB17	4438944	4436568	9606.ENSP00000314608	9606.ENSP00000284142	0	0	0	0	0	0	0.900	0	0.900
FEM1B	ASB17	4438315	4436568	9606.ENSP00000307298	9606.ENSP00000284142	0	0	0	0	0	0	0.900	0	0.900
KLHL11	TRIM36	4438944	4436486	9606.ENSP00000314608	9606.ENSP00000282369	0	0	0	0	0	0	0.900	0	0.900
FBXL13	LRR1	4439484	4437475	9606.ENSP00000321927	9606.ENSP00000298288	0	0	0	0	0	0	0.900	0.044	0.900
LRR1	ASB17	4437475	4436568	9606.ENSP00000298288	9606.ENSP00000284142	0	0	0	0	0	0	0.900	0	0.900
TRIM69	ASB17	4450421	4436568	9606.ENSP00000453177	9606.ENSP00000284142	0	0	0	0	0	0	0.900	0	0.900
CAPZA3	KIF15	4439828	4439659	9606.ENSP00000326238	9606.ENSP00000324020	0	0	0	0	0.049	0	0.900	0	0.900
FBXL13	KLHL11	4439484	4438944	9606.ENSP00000321927	9606.ENSP00000314608	0	0	0	0	0	0	0.900	0	0.900
PRM2	TNP1	4448284	4433673	9606.ENSP00000403681	9606.ENSP00000236979	0	0	0	0	0.307	0	0	0.861	0.899
ODF2	CEP170	4448272	4442688	9606.ENSP00000403453	9606.ENSP00000355500	0	0	0	0	0	0.043	0.720	0.653	0.899
PBK	KIF15	4449452	4439659	9606.ENSP00000428489	9606.ENSP00000324020	0	0	0	0	0.848	0.126	0	0.298	0.898
TKTL2	GAPDHS	4436384	4433218	9606.ENSP00000280605	9606.ENSP00000222286	0.110	0	0	0	0.064	0.192	0.800	0.350	0.896
SPA17	AKAP14	4449623	4443743	9606.ENSP00000432305	9606.ENSP00000360485	0	0	0	0	0	0.823	0	0.436	0.896
CEP55	CDKN3	4443758	4440665	9606.ENSP00000360540	9606.ENSP00000335357	0	0	0	0	0.891	0	0	0.069	0.895
IZUMO4	IZUMO2	4446392	4437013	9606.ENSP00000378712	9606.ENSP00000293405	0	0	0	0	0	0	0	0.895	0.895
PDHA2	TKTL2	4437139	4436384	9606.ENSP00000295266	9606.ENSP00000280605	0.048	0	0	0	0.063	0	0.800	0.466	0.892
PRM2	CAMK4	4448284	4436485	9606.ENSP00000403681	9606.ENSP00000282356	0	0	0	0	0	0	0	0.891	0.891
HMMR	CCNB2	4446202	4436767	9606.ENSP00000377492	9606.ENSP00000288207	0	0	0	0	0.830	0	0	0.346	0.884
DNAI1	WDR63	4451501	4437086	9606.ENSP00000480538	9606.ENSP00000294664	0	0	0	0	0.090	0	0.540	0.742	0.882
WDR78	WDR63	4443655	4437086	9606.ENSP00000360065	9606.ENSP00000294664	0	0	0	0	0.077	0	0.540	0.741	0.880
ODF2	ODF1	4448272	4436632	9606.ENSP00000403453	9606.ENSP00000285402	0	0	0	0	0.062	0.379	0	0.808	0.878
DNAAF3	DAW1	4449807	4438735	9606.ENSP00000436975	9606.ENSP00000311899	0	0	0	0	0.055	0	0	0.869	0.871
DNAL1	TCTE3	4450382	4442738	9606.ENSP00000452037	9606.ENSP00000355736	0	0	0	0	0.062	0	0.540	0.720	0.868
HMMR	KIF15	4446202	4439659	9606.ENSP00000377492	9606.ENSP00000324020	0	0	0	0	0.823	0	0	0.278	0.867
LDHC	PDHA2	4449833	4437139	9606.ENSP00000437783	9606.ENSP00000295266	0.044	0	0	0	0.086	0.050	0.650	0.609	0.865
TTC25	RFX2	4451311	4438212	9606.ENSP00000478589	9606.ENSP00000306335	0	0	0	0	0	0.146	0	0.848	0.865
TEX40	C1orf101	4450094	4442685	9606.ENSP00000443917	9606.ENSP00000355492	0	0	0	0	0	0	0.720	0.535	0.864
AKAP14	AKAP4	4443743	4442131	9606.ENSP00000360485	9606.ENSP00000351327	0	0	0	0	0	0	0.720	0.522	0.860
DDX25	PIWIL1	4435273	4433925	9606.ENSP00000263576	9606.ENSP00000245255	0	0	0	0	0.064	0	0.720	0.498	0.856
COX6B2	COX7B2	4450844	4446559	9606.ENSP00000467266	9606.ENSP00000379784	0	0	0	0	0.168	0.715	0	0.431	0.853
HMMR	CDKN3	4446202	4440665	9606.ENSP00000377492	9606.ENSP00000335357	0	0	0	0	0.830	0	0	0.167	0.852
CAPZA3	PLCZ1	4439828	4435703	9606.ENSP00000326238	9606.ENSP00000266505	0	0	0	0	0.553	0	0	0.669	0.846
DNAI1	DNAL1	4451501	4450382	9606.ENSP00000480538	9606.ENSP00000452037	0	0	0	0	0.080	0	0.540	0.662	0.844
MORN5	MORN3	4444258	4441725	9606.ENSP00000362869	9606.ENSP00000347486	0	0	0.231	0	0.064	0	0	0.789	0.835
PGK2	PDHA2	4438183	4437139	9606.ENSP00000305995	9606.ENSP00000295266	0.072	0	0	0	0.129	0	0	0.811	0.834
DNAI1	DYNLRB2	4451501	4437915	9606.ENSP00000480538	9606.ENSP00000302936	0	0	0	0	0.091	0.392	0.540	0.420	0.833
DYNLL2	WDR63	4451197	4437086	9606.ENSP00000477310	9606.ENSP00000294664	0	0	0	0	0.063	0.411	0.540	0.410	0.830
TSSK1B	TSKS	4445906	4433998	9606.ENSP00000375081	9606.ENSP00000246801	0	0	0	0	0.063	0.209	0	0.788	0.829
DYNLRB2	WDR63	4437915	4437086	9606.ENSP00000302936	9606.ENSP00000294664	0	0	0	0	0.103	0.392	0.540	0.401	0.829
DNAAF3	ZMYND10	4449807	4433547	9606.ENSP00000436975	9606.ENSP00000231749	0	0	0	0	0.089	0	0	0.817	0.827
DNAI1	DYNLL2	4451501	4451197	9606.ENSP00000480538	9606.ENSP00000477310	0	0	0	0	0.063	0.411	0.540	0.387	0.823
PRM1	TNP1	4438597	4433673	9606.ENSP00000310515	9606.ENSP00000236979	0	0	0	0	0.138	0	0	0.800	0.820
ARMC4	ZMYND10	4438220	4433547	9606.ENSP00000306410	9606.ENSP00000231749	0	0	0	0	0.111	0	0	0.806	0.820
DNAL1	DYNLRB2	4450382	4437915	9606.ENSP00000452037	9606.ENSP00000302936	0	0	0	0	0.062	0	0.720	0.362	0.817
CDKN3	KIF15	4440665	4439659	9606.ENSP00000335357	9606.ENSP00000324020	0	0	0	0	0.783	0.124	0	0.116	0.817
CABYR	SPA17	4451793	4449623	9606.ENSP00000483621	9606.ENSP00000432305	0	0	0	0	0.064	0	0	0.809	0.813
LRRC6	DNAAF3	4451870	4449807	9606.ENSP00000484634	9606.ENSP00000436975	0	0	0	0	0.061	0	0	0.808	0.812
CCDC38	CCDC42	4441525	4437039	9606.ENSP00000345470	9606.ENSP00000293845	0	0	0	0	0.147	0	0	0.784	0.808
TNP2	PRM1	4439790	4438597	9606.ENSP00000325738	9606.ENSP00000310515	0	0	0	0	0.060	0	0	0.800	0.803
TCTE3	WDR63	4442738	4437086	9606.ENSP00000355736	9606.ENSP00000294664	0	0	0	0	0.063	0.299	0.540	0.419	0.801
PRM1	KLHL10	4438597	4437005	9606.ENSP00000310515	9606.ENSP00000293303	0	0	0	0	0	0	0	0.800	0.800
ARRDC5	C4orf17	4445596	4439538	9606.ENSP00000371200	9606.ENSP00000322582	0	0	0	0	0	0	0	0.796	0.796
C4orf17	LKAAEAR1	4439538	4438633	9606.ENSP00000322582	9606.ENSP00000310801	0	0	0	0	0	0	0	0.793	0.793
TSSK6	TSKS	4450812	4433998	9606.ENSP00000466477	9606.ENSP00000246801	0	0	0	0	0.064	0	0	0.787	0.792
DYNLL2	DNAL1	4451197	4450382	9606.ENSP00000477310	9606.ENSP00000452037	0	0	0	0	0.062	0	0.540	0.556	0.791
SPAG6	TEKT1	4444756	4441144	9606.ENSP00000365811	9606.ENSP00000341346	0	0	0	0	0.246	0	0	0.734	0.791
TMEM225	GTSF1L	4444493	4444075	9606.ENSP00000364166	9606.ENSP00000362094	0	0	0	0	0	0	0	0.788	0.788
OXCT2	TMCO2	4444032	4444018	9606.ENSP00000361914	9606.ENSP00000361852	0	0	0	0	0.051	0	0	0.785	0.787
CDKN3	MCM4	4440665	4435007	9606.ENSP00000335357	9606.ENSP00000262105	0	0	0	0	0.734	0.082	0	0.201	0.787
DAW1	SPATA9	4438735	4436133	9606.ENSP00000311899	9606.ENSP00000274432	0	0	0	0	0.064	0	0	0.779	0.784
TSSK4	TSKS	4440930	4433998	9606.ENSP00000339179	9606.ENSP00000246801	0	0	0	0	0	0	0	0.780	0.780
ROPN1L	RSPH3	4449174	4434243	9606.ENSP00000421405	9606.ENSP00000252655	0	0	0	0	0.080	0.371	0	0.645	0.777
LDHC	PGK2	4449833	4438183	9606.ENSP00000437783	9606.ENSP00000305995	0.060	0	0	0	0.169	0.050	0	0.731	0.774
PBK	DIAPH3	4449452	4446994	9606.ENSP00000428489	9606.ENSP00000383178	0	0	0	0	0.748	0.082	0	0.102	0.774
DNAI1	DNAAF3	4451501	4449807	9606.ENSP00000480538	9606.ENSP00000436975	0	0	0	0	0.087	0	0	0.759	0.770
ADAM29	CCDC54	4451894	4434823	9606.ENSP00000484862	9606.ENSP00000261058	0	0	0	0	0.064	0	0	0.765	0.770
PTTG1	KIF15	4446209	4439659	9606.ENSP00000377536	9606.ENSP00000324020	0	0	0	0	0.698	0	0	0.262	0.767
CARHSP1	PIWIL1	4446568	4433925	9606.ENSP00000379838	9606.ENSP00000245255	0	0	0	0	0.056	0.131	0.720	0.095	0.764
DNAI1	TCTE3	4451501	4442738	9606.ENSP00000480538	9606.ENSP00000355736	0	0	0	0	0.063	0.299	0.540	0.300	0.760
PRM2	KLHL10	4448284	4437005	9606.ENSP00000403681	9606.ENSP00000293303	0	0	0	0	0.063	0	0	0.754	0.759
LELP1	H1FNT	4443169	4440596	9606.ENSP00000357736	9606.ENSP00000334805	0	0	0	0	0.064	0	0	0.747	0.753
DNAI1	ARMC4	4451501	4438220	9606.ENSP00000480538	9606.ENSP00000306410	0	0	0	0	0.165	0	0	0.714	0.751
SPA17	ZPBP	4449623	4432627	9606.ENSP00000432305	9606.ENSP00000046087	0	0	0	0	0	0	0	0.748	0.748
TMEM225	FAM71F1	4444493	4439868	9606.ENSP00000364166	9606.ENSP00000326652	0	0	0	0	0.061	0	0	0.738	0.744
HSPA1L	DNAJC5B	4444601	4436230	9606.ENSP00000364805	9606.ENSP00000276570	0.043	0	0.418	0	0.141	0.366	0	0.283	0.743
RNF151	ZNRF4	4450541	4433202	9606.ENSP00000456566	9606.ENSP00000222033	0	0	0	0	0.062	0	0	0.737	0.743
UBQLN3	CCNA1	4441784	4434435	9606.ENSP00000347997	9606.ENSP00000255465	0	0	0	0	0	0.126	0	0.712	0.737
CABYR	AKAP4	4451793	4442131	9606.ENSP00000483621	9606.ENSP00000351327	0	0	0	0	0.062	0	0	0.729	0.736
PGAM2	GAPDHS	4437386	4433218	9606.ENSP00000297283	9606.ENSP00000222286	0	0	0	0	0.457	0.084	0	0.505	0.732
LRRC6	DNAI1	4451870	4451501	9606.ENSP00000484634	9606.ENSP00000480538	0	0	0	0	0.061	0	0	0.723	0.728
HMMR	MCM4	4446202	4435007	9606.ENSP00000377492	9606.ENSP00000262105	0	0	0	0	0.662	0	0	0.225	0.727
UBQLNL	ACTL7A	4445337	4440548	9606.ENSP00000369531	9606.ENSP00000334300	0	0	0	0	0.063	0.093	0	0.704	0.727
NT5C1B	C4orf17	4442298	4439538	9606.ENSP00000352904	9606.ENSP00000322582	0	0	0	0	0	0	0	0.727	0.727
SPATS1	GTSF1L	4449289	4444075	9606.ENSP00000424400	9606.ENSP00000362094	0	0	0	0	0	0	0	0.725	0.725
H1FNT	TNP1	4440596	4433673	9606.ENSP00000334805	9606.ENSP00000236979	0	0	0	0	0.429	0	0	0.530	0.720
DNAAF3	ARMC4	4449807	4438220	9606.ENSP00000436975	9606.ENSP00000306410	0	0	0	0	0.059	0	0	0.714	0.719
SPANXA1	AKAP4	4443560	4442131	9606.ENSP00000359550	9606.ENSP00000351327	0	0	0	0	0	0	0	0.719	0.719
ROPN1B	ROPN1	4449357	4432740	9606.ENSP00000426271	9606.ENSP00000184183	0	0	0	0.985	0.141	0.685	0	0.421	0.719
SLC26A8	ARMC12	4448918	4436758	9606.ENSP00000417638	9606.ENSP00000288065	0	0	0	0	0	0	0	0.719	0.719
TSSK3	TSKS	4444207	4433998	9606.ENSP00000362634	9606.ENSP00000246801	0	0	0	0	0.064	0	0	0.709	0.716
ARMC3	WDR63	4437454	4437086	9606.ENSP00000298032	9606.ENSP00000294664	0	0	0	0	0.067	0	0	0.708	0.716
FAM71E1	MORN5	4450985	4444258	9606.ENSP00000471272	9606.ENSP00000362869	0	0	0	0	0.062	0	0	0.710	0.716
DNAAF3	CCDC65	4449807	4438815	9606.ENSP00000436975	9606.ENSP00000312706	0	0	0	0	0.087	0	0	0.699	0.713
TCFL5	SLC9B1	4440547	4437276	9606.ENSP00000334294	9606.ENSP00000296422	0	0	0	0	0	0	0	0.711	0.711
SPATS1	TMEM225	4449289	4444493	9606.ENSP00000424400	9606.ENSP00000364166	0	0	0	0	0	0	0	0.710	0.710
IQUB	ARMC4	4448933	4438220	9606.ENSP00000417769	9606.ENSP00000306410	0	0	0	0	0.116	0	0	0.684	0.708
RNF32	KRT72	4447218	4437028	9606.ENSP00000385285	9606.ENSP00000293745	0	0	0	0	0.048	0	0	0.705	0.707
CCDC38	SPATA9	4441525	4436133	9606.ENSP00000345470	9606.ENSP00000274432	0	0	0	0	0	0	0	0.707	0.707
PBK	MCM4	4449452	4435007	9606.ENSP00000428489	9606.ENSP00000262105	0	0	0	0	0.677	0.101	0	0.068	0.706
PTTG1	MCM4	4446209	4435007	9606.ENSP00000377536	9606.ENSP00000262105	0	0	0	0	0.567	0	0	0.348	0.706
TSGA10	FBXO39	4446156	4439440	9606.ENSP00000377123	9606.ENSP00000321386	0	0	0	0	0	0	0	0.706	0.706
LRRC6	ARMC4	4451870	4438220	9606.ENSP00000484634	9606.ENSP00000306410	0	0	0	0	0.064	0.080	0	0.684	0.704
CEP55	MCM4	4443758	4435007	9606.ENSP00000360540	9606.ENSP00000262105	0	0	0	0	0.681	0	0	0.105	0.703
ARRDC5	LKAAEAR1	4445596	4438633	9606.ENSP00000371200	9606.ENSP00000310801	0	0	0	0	0	0	0	0.703	0.703
GTSF1L	FAM71F1	4444075	4439868	9606.ENSP00000362094	9606.ENSP00000326652	0	0	0	0	0	0	0	0.702	0.702
PGAM2	TKTL2	4437386	4436384	9606.ENSP00000297283	9606.ENSP00000280605	0	0	0	0	0.063	0	0.600	0.271	0.702
LDHAL6B	PDHA2	4437849	4437139	9606.ENSP00000302393	9606.ENSP00000295266	0.044	0	0	0	0.086	0.050	0.650	0.131	0.701
CEP170	KIF2B	4442688	4435855	9606.ENSP00000355500	9606.ENSP00000268919	0	0	0	0	0	0.119	0	0.673	0.700
ADAM2	CCDC54	4435632	4434823	9606.ENSP00000265708	9606.ENSP00000261058	0	0	0	0	0.064	0	0	0.689	0.697
FBXO39	SPATA19	4439440	4437538	9606.ENSP00000321386	9606.ENSP00000299140	0	0	0	0	0.061	0	0	0.690	0.697
AKAP4	ROPN1	4442131	4432740	9606.ENSP00000351327	9606.ENSP00000184183	0	0	0	0	0.129	0.171	0	0.615	0.697
ODF1	FSCN3	4436632	4435650	9606.ENSP00000285402	9606.ENSP00000265825	0	0	0	0	0.063	0	0	0.690	0.697
FAM24A	CPXCR1	4443217	4436207	9606.ENSP00000357889	9606.ENSP00000276127	0	0	0	0	0.061	0	0	0.690	0.697
GTSF1	CCNB2	4450201	4436767	9606.ENSP00000446485	9606.ENSP00000288207	0	0	0	0	0.688	0	0	0.063	0.696
TSSK3	MTL5	4444207	4434411	9606.ENSP00000362634	9606.ENSP00000255087	0	0	0	0	0.062	0.057	0	0.682	0.694
CCDC65	ARMC4	4438815	4438220	9606.ENSP00000312706	9606.ENSP00000306410	0	0	0	0	0.105	0	0	0.672	0.694
MS4A14	MS4A6E	4449687	4437649	9606.ENSP00000433761	9606.ENSP00000300182	0	0	0	0	0.212	0	0	0.627	0.693
CALR3	ADAM2	4435913	4435632	9606.ENSP00000269881	9606.ENSP00000265708	0	0	0	0	0	0.126	0	0.664	0.693
LDHC	GAPDHS	4449833	4433218	9606.ENSP00000437783	9606.ENSP00000222286	0.069	0	0	0	0.141	0.055	0	0.640	0.692
NUP210L	NUP155	4443121	4433538	9606.ENSP00000357547	9606.ENSP00000231498	0	0	0	0	0.150	0	0	0.651	0.691
ADAM32	IZUMO2	4445286	4437013	9606.ENSP00000369238	9606.ENSP00000293405	0	0	0	0	0.090	0	0	0.672	0.689
WDR78	TCTE3	4443655	4442738	9606.ENSP00000360065	9606.ENSP00000355736	0	0	0	0	0	0	0.540	0.349	0.687
TMEM225	UBQLN3	4444493	4441784	9606.ENSP00000364166	9606.ENSP00000347997	0	0	0	0	0.064	0	0	0.678	0.686
CCIN	RNF113B	4440621	4435755	9606.ENSP00000334996	9606.ENSP00000267291	0	0	0	0	0	0	0	0.686	0.686
SPDYA	MTL5	4440699	4434411	9606.ENSP00000335628	9606.ENSP00000255087	0	0	0	0	0	0	0	0.686	0.686
DIAPH3	KIF15	4446994	4439659	9606.ENSP00000383178	9606.ENSP00000324020	0	0	0	0	0.646	0	0	0.145	0.684
FAM71F1	FSCN3	4439868	4435650	9606.ENSP00000326652	9606.ENSP00000265825	0	0	0	0	0.063	0	0	0.677	0.684
TMEM225	FSCN3	4444493	4435650	9606.ENSP00000364166	9606.ENSP00000265825	0	0	0	0	0.062	0	0	0.676	0.683
SPA17	ADAM2	4449623	4435632	9606.ENSP00000432305	9606.ENSP00000265708	0	0	0	0	0.062	0	0	0.675	0.682
ACTRT2	CAPZA3	4445049	4439828	9606.ENSP00000367658	9606.ENSP00000326238	0	0	0	0	0.194	0.187	0	0.553	0.681
SHCBP1L	ACTL9	4442907	4439074	9606.ENSP00000356518	9606.ENSP00000316674	0	0	0	0	0	0	0	0.681	0.681
LELP1	CETN1	4443169	4439252	9606.ENSP00000357736	9606.ENSP00000319052	0	0	0	0	0.111	0	0	0.656	0.681
ACTL7A	CAPZA3	4440548	4439828	9606.ENSP00000334300	9606.ENSP00000326238	0	0	0	0	0.086	0.187	0	0.604	0.680
TSSK4	ODF1	4440930	4436632	9606.ENSP00000339179	9606.ENSP00000285402	0	0	0	0	0	0	0	0.679	0.679
SPA17	ACRBP	4449623	4433452	9606.ENSP00000432305	9606.ENSP00000229243	0	0	0	0	0	0	0	0.679	0.679
GTSF1L	UBQLN3	4444075	4441784	9606.ENSP00000362094	9606.ENSP00000347997	0	0	0	0	0.064	0	0	0.670	0.677
WDR78	DYNLRB2	4443655	4437915	9606.ENSP00000360065	9606.ENSP00000302936	0	0	0	0	0.088	0	0.540	0.291	0.676
SPATS1	FAM71F1	4449289	4439868	9606.ENSP00000424400	9606.ENSP00000326652	0	0	0	0	0.064	0	0	0.668	0.675
PIAS2	EFCAB6	4450783	4435130	9606.ENSP00000465676	9606.ENSP00000262726	0	0	0	0	0	0	0	0.672	0.672
IZUMO2	ADAM2	4437013	4435632	9606.ENSP00000293405	9606.ENSP00000265708	0	0	0	0	0.062	0	0	0.665	0.672
NT5C1B	LKAAEAR1	4442298	4438633	9606.ENSP00000352904	9606.ENSP00000310801	0	0	0	0	0	0	0	0.671	0.671
FAM24A	PRR30	4443217	4440625	9606.ENSP00000357889	9606.ENSP00000335017	0	0	0	0	0	0	0	0.671	0.671
ZNF165	CCDC110	4444873	4438255	9606.ENSP00000366542	9606.ENSP00000306776	0	0	0	0	0	0	0	0.671	0.671
RPGRIP1	SPATA7	4446971	4446161	9606.ENSP00000382895	9606.ENSP00000377176	0	0	0	0	0	0	0	0.670	0.670
C1orf101	C1orf100	4442685	4438664	9606.ENSP00000355492	9606.ENSP00000311218	0	0	0	0	0	0	0	0.669	0.669
GTSF1L	FSCN3	4444075	4435650	9606.ENSP00000362094	9606.ENSP00000265825	0	0	0	0	0	0	0	0.669	0.669
KIF15	CCNA1	4439659	4434435	9606.ENSP00000324020	9606.ENSP00000255465	0	0	0	0	0.581	0.150	0	0.146	0.669
RNF148	FAM24A	4447541	4443217	9606.ENSP00000388207	9606.ENSP00000357889	0	0	0	0	0.061	0	0	0.659	0.667
TTLL6	AGBL5	4446144	4442337	9606.ENSP00000377043	9606.ENSP00000353249	0	0	0	0	0.062	0	0	0.658	0.666
TTC25	RFX3	4451311	4445633	9606.ENSP00000478589	9606.ENSP00000371434	0	0	0	0	0	0.146	0	0.626	0.666
UBQLNL	ACTRT2	4445337	4445049	9606.ENSP00000369531	9606.ENSP00000367658	0	0	0	0	0.145	0.093	0	0.601	0.664
DNAI1	DAW1	4451501	4438735	9606.ENSP00000480538	9606.ENSP00000311899	0	0	0	0	0.064	0	0	0.655	0.664
TSSK6	ODF1	4450812	4436632	9606.ENSP00000466477	9606.ENSP00000285402	0	0	0	0	0.062	0	0	0.655	0.663
CAPZA3	ACTL9	4439828	4439074	9606.ENSP00000326238	9606.ENSP00000316674	0	0	0	0	0.595	0.187	0	0.058	0.662
ADAM2	ACRBP	4435632	4433452	9606.ENSP00000265708	9606.ENSP00000229243	0	0	0	0	0.062	0	0	0.654	0.661
HSPA4L	DNAJC5B	4437284	4436230	9606.ENSP00000296464	9606.ENSP00000276570	0.043	0	0.318	0	0.141	0.194	0	0.366	0.661
UBQLN3	FAM71F1	4441784	4439868	9606.ENSP00000347997	9606.ENSP00000326652	0	0	0	0	0.064	0	0	0.651	0.659
TMEM225	TMCO5A	4444493	4439907	9606.ENSP00000364166	9606.ENSP00000327234	0	0	0	0	0	0	0	0.658	0.658
DNAL1	WDR63	4450382	4437086	9606.ENSP00000452037	9606.ENSP00000294664	0	0	0	0	0.063	0	0.540	0.269	0.657
SPAG6	AKAP4	4444756	4442131	9606.ENSP00000365811	9606.ENSP00000351327	0	0	0	0	0.063	0	0	0.647	0.656
PGK2	TKTL2	4438183	4436384	9606.ENSP00000305995	9606.ENSP00000280605	0.135	0	0	0	0.129	0	0	0.580	0.656
ZMYND12	ZMYND15	4443967	4435877	9606.ENSP00000361646	9606.ENSP00000269289	0	0	0	0	0.064	0	0	0.648	0.656
AKAP14	TRIM36	4443743	4436486	9606.ENSP00000360485	9606.ENSP00000282369	0	0	0	0	0.050	0	0	0.652	0.655
C9orf9	SPACA7	4437500	4436548	9606.ENSP00000298546	9606.ENSP00000283550	0	0	0	0	0	0	0	0.654	0.654
PRM2	PGK2	4448284	4438183	9606.ENSP00000403681	9606.ENSP00000305995	0	0	0	0	0.142	0	0	0.612	0.653
LDHC	TKTL2	4449833	4436384	9606.ENSP00000437783	9606.ENSP00000280605	0	0	0	0	0.080	0.050	0.600	0.125	0.653
LDHAL6B	TKTL2	4437849	4436384	9606.ENSP00000302393	9606.ENSP00000280605	0	0	0	0	0.080	0.050	0.600	0.125	0.653
SPA17	TCTE3	4449623	4442738	9606.ENSP00000432305	9606.ENSP00000355736	0	0	0	0	0.061	0	0	0.645	0.652
TTC25	ARMC4	4451311	4438220	9606.ENSP00000478589	9606.ENSP00000306410	0	0	0	0	0.134	0.077	0	0.599	0.652
ARRDC5	NT5C1B	4445596	4442298	9606.ENSP00000371200	9606.ENSP00000352904	0	0	0	0	0.062	0	0	0.642	0.650
PDE1A	NT5C1B	4448547	4442298	9606.ENSP00000410309	9606.ENSP00000352904	0	0	0	0	0	0	0.650	0	0.650
DNAI1	ZMYND10	4451501	4433547	9606.ENSP00000480538	9606.ENSP00000231749	0	0	0	0	0.161	0	0	0.600	0.650
DYNLL2	WDR78	4451197	4443655	9606.ENSP00000477310	9606.ENSP00000360065	0	0	0	0	0	0	0.540	0.270	0.649
UBQLNL	RALGPS2	4445337	4442931	9606.ENSP00000369531	9606.ENSP00000356607	0	0	0	0	0	0	0	0.648	0.648
H1FNT	CETN1	4440596	4439252	9606.ENSP00000334805	9606.ENSP00000319052	0	0	0	0	0.109	0	0	0.621	0.648
DNAL1	WDR78	4450382	4443655	9606.ENSP00000452037	9606.ENSP00000360065	0	0	0	0	0	0.054	0.540	0.257	0.648
ACTL9	TRIM42	4439074	4436669	9606.ENSP00000316674	9606.ENSP00000286349	0	0	0	0	0.631	0.081	0	0	0.646
ZMYND12	DYDC1	4443967	4443897	9606.ENSP00000361646	9606.ENSP00000361278	0	0	0	0	0	0	0	0.643	0.643
CCDC65	ZMYND10	4438815	4433547	9606.ENSP00000312706	9606.ENSP00000231749	0	0	0	0	0.178	0	0	0.583	0.643
TMPRSS12	FAM217A	4446813	4436152	9606.ENSP00000381476	9606.ENSP00000274673	0	0	0	0	0	0	0	0.641	0.641
MFSD6L	FAM217A	4440152	4436152	9606.ENSP00000330051	9606.ENSP00000274673	0	0	0	0	0	0	0	0.640	0.640
ODF1	TNP1	4436632	4433673	9606.ENSP00000285402	9606.ENSP00000236979	0	0	0	0	0.138	0	0	0.600	0.640
UBQLNL	CAPZA3	4445337	4439828	9606.ENSP00000369531	9606.ENSP00000326238	0	0	0	0	0.129	0	0	0.601	0.637
PFKP	PGK2	4445499	4438183	9606.ENSP00000370517	9606.ENSP00000305995	0.074	0	0	0	0.312	0	0	0.476	0.637
SPATS1	UBQLN3	4449289	4441784	9606.ENSP00000424400	9606.ENSP00000347997	0	0	0	0	0.061	0	0	0.630	0.637
TSSK6	TNP1	4450812	4433673	9606.ENSP00000466477	9606.ENSP00000236979	0	0	0	0	0.081	0	0	0.622	0.637
DNAI1	CCDC65	4451501	4438815	9606.ENSP00000480538	9606.ENSP00000312706	0	0	0	0	0.092	0	0	0.616	0.636
ACTL9	EFCAB6	4439074	4435130	9606.ENSP00000316674	9606.ENSP00000262726	0	0	0	0	0.512	0.261	0	0.072	0.636
PRM2	ODF1	4448284	4436632	9606.ENSP00000403681	9606.ENSP00000285402	0	0	0	0	0.159	0	0	0.585	0.636
TSSK6	IZUMO4	4450812	4446392	9606.ENSP00000466477	9606.ENSP00000378712	0	0	0	0	0.130	0	0	0.598	0.635
TEX33	CAPZA3	4447305	4439828	9606.ENSP00000386118	9606.ENSP00000326238	0	0	0	0	0.635	0	0	0	0.635
MORN5	FAM71A	4444258	4437097	9606.ENSP00000362869	9606.ENSP00000294829	0	0	0	0	0	0	0	0.635	0.635
LRRC6	DAW1	4451870	4438735	9606.ENSP00000484634	9606.ENSP00000311899	0	0	0	0	0.124	0.185	0	0.527	0.633
PFKP	LDHAL6B	4445499	4437849	9606.ENSP00000370517	9606.ENSP00000302393	0.060	0	0	0	0.085	0	0	0.607	0.632
C12orf54	HRASLS	4439090	4435490	9606.ENSP00000316898	9606.ENSP00000264735	0	0	0	0	0	0	0	0.632	0.632
TSSK4	KLHL10	4440930	4437005	9606.ENSP00000339179	9606.ENSP00000293303	0	0	0	0	0.063	0	0	0.621	0.630
DIAPH3	CEP55	4446994	4443758	9606.ENSP00000383178	9606.ENSP00000360540	0	0	0	0	0.585	0	0	0.145	0.630
RNF151	RNF133	4450541	4441432	9606.ENSP00000456566	9606.ENSP00000344489	0	0	0	0	0.061	0	0	0.623	0.630
RNF32	PRPH	4447218	4434574	9606.ENSP00000385285	9606.ENSP00000257860	0	0	0	0	0.048	0	0	0.626	0.628
SPAG6	CCDC65	4444756	4438815	9606.ENSP00000365811	9606.ENSP00000312706	0	0	0	0	0.189	0	0	0.559	0.627
LRRC6	CCDC65	4451870	4438815	9606.ENSP00000484634	9606.ENSP00000312706	0	0	0	0	0.141	0	0	0.584	0.627
FAM71E1	C6orf201	4450985	4449130	9606.ENSP00000471272	9606.ENSP00000420610	0	0	0	0	0	0	0	0.626	0.626
SPATA17	FEM1B	4442767	4438315	9606.ENSP00000355900	9606.ENSP00000307298	0	0	0	0	0	0	0	0.626	0.626
PTTG1	USP44	4446209	4434640	9606.ENSP00000377536	9606.ENSP00000258499	0	0	0	0	0.078	0.379	0	0.399	0.626
RFX3	SPAG6	4445633	4444756	9606.ENSP00000371434	9606.ENSP00000365811	0	0	0	0	0	0	0	0.625	0.625
DNAI1	SPAG6	4451501	4444756	9606.ENSP00000480538	9606.ENSP00000365811	0	0	0	0	0.128	0	0	0.586	0.623
PRM2	H1FNT	4448284	4440596	9606.ENSP00000403681	9606.ENSP00000334805	0	0	0	0	0.189	0	0	0.554	0.622
UBQLNL	TKTL2	4445337	4436384	9606.ENSP00000369531	9606.ENSP00000280605	0	0	0	0	0.079	0.157	0	0.552	0.622
TTC29	ROPN1L	4449251	4449174	9606.ENSP00000423505	9606.ENSP00000421405	0	0	0	0	0.064	0	0	0.612	0.621
ADAM32	HSF5	4445286	4438849	9606.ENSP00000369238	9606.ENSP00000313243	0	0	0	0	0.064	0	0	0.612	0.621
TRIM69	TMCO5A	4450421	4439907	9606.ENSP00000453177	9606.ENSP00000327234	0	0	0	0	0.061	0	0	0.613	0.621
CCIN	ACTL7A	4440621	4440548	9606.ENSP00000334996	9606.ENSP00000334300	0	0	0	0	0.078	0.083	0	0.586	0.619
TEKT1	BOLL	4441144	4438952	9606.ENSP00000341346	9606.ENSP00000314792	0	0	0	0	0	0	0	0.619	0.619
DNAI1	WDR78	4451501	4443655	9606.ENSP00000480538	9606.ENSP00000360065	0	0	0	0.700	0	0	0.540	0.585	0.618
BRDT	TNP1	4447528	4433673	9606.ENSP00000387822	9606.ENSP00000236979	0	0	0	0	0.061	0	0	0.608	0.616
CASC1	WDR63	4446483	4437086	9606.ENSP00000379310	9606.ENSP00000294664	0	0	0	0	0.061	0	0	0.607	0.615
LDHC	PFKP	4449833	4445499	9606.ENSP00000437783	9606.ENSP00000370517	0.060	0	0	0	0.085	0	0	0.588	0.614
FAM187B	SPERT	4439601	4438484	9606.ENSP00000323355	9606.ENSP00000309189	0	0	0	0	0	0	0	0.613	0.613
LEMD1	FBXO39	4442821	4439440	9606.ENSP00000356121	9606.ENSP00000321386	0	0	0	0	0	0	0	0.612	0.612
ACTRT2	CCIN	4445049	4440621	9606.ENSP00000367658	9606.ENSP00000334996	0	0	0	0	0.079	0.083	0	0.577	0.611
TSGA10	SPATA19	4446156	4437538	9606.ENSP00000377123	9606.ENSP00000299140	0	0	0	0	0	0	0	0.610	0.610
H1FNT	TNP2	4440596	4439790	9606.ENSP00000334805	9606.ENSP00000325738	0	0	0	0	0.142	0	0	0.563	0.609
DNAJB8	HSPA1L	4448895	4444601	9606.ENSP00000417418	9606.ENSP00000364805	0.043	0	0.416	0	0.141	0.194	0	0.145	0.608
PRM2	AKAP4	4448284	4442131	9606.ENSP00000403681	9606.ENSP00000351327	0	0	0	0	0.188	0	0	0.538	0.608
CCNB2	CCNA1	4436767	4434435	9606.ENSP00000288207	9606.ENSP00000255465	0	0	0	0.786	0.517	0.086	0	0.710	0.608
ACRBP	ZPBP	4433452	4432627	9606.ENSP00000229243	9606.ENSP00000046087	0	0	0	0	0.062	0	0	0.599	0.608
ALS2CR11	TSACC	4448531	4443071	9606.ENSP00000409937	9606.ENSP00000357238	0	0	0	0	0	0	0	0.606	0.606
CRISP2	DKKL1	4440928	4433168	9606.ENSP00000339155	9606.ENSP00000221498	0	0	0	0	0.078	0	0	0.591	0.606
KIF15	MCM4	4439659	4435007	9606.ENSP00000324020	9606.ENSP00000262105	0	0	0	0	0.594	0	0	0.068	0.606
UBQLNL	FTMT	4445337	4438876	9606.ENSP00000369531	9606.ENSP00000313691	0	0	0	0	0.083	0.064	0	0.573	0.602
TNP2	PGK2	4439790	4438183	9606.ENSP00000325738	9606.ENSP00000305995	0	0	0	0	0.088	0	0	0.582	0.602
UBQLNL	H1FNT	4445337	4440596	9606.ENSP00000369531	9606.ENSP00000334805	0	0	0	0	0.128	0	0	0.561	0.601
TPPP2	GAPDHS	4439141	4433218	9606.ENSP00000317595	9606.ENSP00000222286	0	0	0	0	0.061	0.386	0	0.363	0.601
UBQLNL	CCIN	4445337	4440621	9606.ENSP00000369531	9606.ENSP00000334996	0	0	0	0	0.079	0.054	0	0.578	0.600
DNAAF3	TSKS	4449807	4433998	9606.ENSP00000436975	9606.ENSP00000246801	0	0	0	0	0	0	0	0.599	0.599
SMCP	TNP2	4443178	4439790	9606.ENSP00000357754	9606.ENSP00000325738	0	0	0	0	0	0	0	0.598	0.598
CCIN	CAPZA3	4440621	4439828	9606.ENSP00000334996	9606.ENSP00000326238	0	0	0	0	0.081	0	0	0.580	0.597
NUPR1L	TNP2	4450504	4439790	9606.ENSP00000455442	9606.ENSP00000325738	0	0	0	0	0.062	0	0	0.587	0.596
CCDC110	SPATA19	4438255	4437538	9606.ENSP00000306776	9606.ENSP00000299140	0	0	0	0	0.062	0	0	0.586	0.595
OAZ3	ODF1	4438895	4436632	9606.ENSP00000313922	9606.ENSP00000285402	0	0	0	0	0.062	0	0	0.586	0.595
FAR2	IQCF1	4450078	4438375	9606.ENSP00000443291	9606.ENSP00000307958	0	0	0	0	0	0.594	0	0	0.594
CDKN3	LRR1	4440665	4437475	9606.ENSP00000335357	9606.ENSP00000298288	0	0	0	0	0.564	0.102	0	0.046	0.594
SPATA16	KLHL10	4441181	4437005	9606.ENSP00000341765	9606.ENSP00000293303	0	0	0	0	0.062	0	0	0.582	0.591
TSACC	ARMC12	4443071	4436758	9606.ENSP00000357238	9606.ENSP00000288065	0	0	0	0	0.061	0	0	0.581	0.590
FAM205A	PRR30	4448929	4440625	9606.ENSP00000417711	9606.ENSP00000335017	0	0	0	0	0	0	0	0.590	0.590
CNBD2	RSPH3	4441097	4434243	9606.ENSP00000340954	9606.ENSP00000252655	0	0	0	0	0.061	0.572	0	0.062	0.590
ACTL7A	FTMT	4440548	4438876	9606.ENSP00000334300	9606.ENSP00000313691	0	0	0	0	0.064	0	0	0.578	0.588
SCP2D1	ACTL9	4444889	4439074	9606.ENSP00000366645	9606.ENSP00000316674	0	0	0	0	0.110	0	0	0.556	0.588
IZUMO4	ADAM32	4446392	4445286	9606.ENSP00000378712	9606.ENSP00000369238	0	0	0	0	0	0	0	0.588	0.588
SPATS1	FSCN3	4449289	4435650	9606.ENSP00000424400	9606.ENSP00000265825	0	0	0	0	0	0	0	0.587	0.587
CEP55	ZPBP	4443758	4432627	9606.ENSP00000360540	9606.ENSP00000046087	0	0	0	0	0	0	0	0.587	0.587
PRR30	FAM71F1	4440625	4439868	9606.ENSP00000335017	9606.ENSP00000326652	0	0	0	0	0.062	0	0	0.578	0.587
GTSF1	PIWIL1	4450201	4433925	9606.ENSP00000446485	9606.ENSP00000245255	0	0	0	0	0.082	0.170	0	0.499	0.585
BRDT	ADAM2	4447528	4435632	9606.ENSP00000387822	9606.ENSP00000265708	0	0	0	0	0.061	0	0	0.577	0.585
PFKP	GAPDHS	4445499	4433218	9606.ENSP00000370517	9606.ENSP00000222286	0.110	0	0	0	0.171	0	0	0.481	0.584
SPAG6	CAPZA3	4444756	4439828	9606.ENSP00000365811	9606.ENSP00000326238	0	0	0	0	0.062	0	0	0.573	0.583
LYZL1	CCDC42	4444577	4437039	9606.ENSP00000364650	9606.ENSP00000293845	0	0	0	0	0.055	0	0	0.577	0.583
PRR30	ARMC12	4440625	4436758	9606.ENSP00000335017	9606.ENSP00000288065	0	0	0	0	0.062	0	0	0.573	0.582
CCDC65	DAW1	4438815	4438735	9606.ENSP00000312706	9606.ENSP00000311899	0	0	0	0	0.105	0	0	0.553	0.582
TSSK1B	UBQLNL	4445906	4445337	9606.ENSP00000375081	9606.ENSP00000369531	0	0	0	0	0.062	0.133	0	0.527	0.582
AKAP4	TNP2	4442131	4439790	9606.ENSP00000351327	9606.ENSP00000325738	0	0	0	0	0.157	0	0	0.523	0.581
ROPN1L	AKAP4	4449174	4442131	9606.ENSP00000421405	9606.ENSP00000351327	0	0	0	0	0.062	0.053	0	0.565	0.580
HOOK1	H1FNT	4443696	4440596	9606.ENSP00000360252	9606.ENSP00000334805	0	0	0	0	0.063	0	0	0.570	0.580
BRDT	H1FNT	4447528	4440596	9606.ENSP00000387822	9606.ENSP00000334805	0	0	0	0	0.061	0	0	0.570	0.579
ALS2CR11	ARMC12	4448531	4436758	9606.ENSP00000409937	9606.ENSP00000288065	0	0	0	0	0.064	0	0	0.569	0.579
AKAP4	ODF1	4442131	4436632	9606.ENSP00000351327	9606.ENSP00000285402	0	0	0	0	0.113	0	0	0.545	0.579
HSPA4L	ACRBP	4437284	4433452	9606.ENSP00000296464	9606.ENSP00000229243	0	0	0	0	0	0	0	0.579	0.579
PRM2	YBX2	4448284	4432575	9606.ENSP00000403681	9606.ENSP00000007699	0	0	0	0	0.061	0	0	0.570	0.578
CABYR	TTC21A	4451793	4448016	9606.ENSP00000483621	9606.ENSP00000398211	0	0	0	0	0	0	0	0.578	0.578
ROPN1L	MNS1	4449174	4434784	9606.ENSP00000421405	9606.ENSP00000260453	0	0	0	0	0	0	0	0.577	0.577
AKAP4	TNP1	4442131	4433673	9606.ENSP00000351327	9606.ENSP00000236979	0	0	0	0	0.183	0	0	0.502	0.576
DNAAF3	SPAG16	4449807	4440373	9606.ENSP00000436975	9606.ENSP00000332592	0	0	0	0	0	0	0	0.576	0.576
AKAP4	CCDC54	4442131	4434823	9606.ENSP00000351327	9606.ENSP00000261058	0	0	0	0	0.083	0	0	0.556	0.575
UBQLNL	KIF2B	4445337	4435855	9606.ENSP00000369531	9606.ENSP00000268919	0	0	0	0	0.084	0.110	0	0.520	0.574
CCDC110	SPACA3	4438255	4435860	9606.ENSP00000306776	9606.ENSP00000269053	0	0	0	0	0	0	0	0.573	0.573
UBQLN3	FSCN3	4441784	4435650	9606.ENSP00000347997	9606.ENSP00000265825	0	0	0	0	0.075	0	0	0.557	0.573
SMCP	ODF1	4443178	4436632	9606.ENSP00000357754	9606.ENSP00000285402	0	0	0	0	0.076	0	0	0.556	0.572
TEX35	C1orf100	4439633	4438664	9606.ENSP00000323795	9606.ENSP00000311218	0	0	0	0	0	0	0	0.571	0.571
TMEM31	C9orf9	4439094	4437500	9606.ENSP00000316940	9606.ENSP00000298546	0	0	0	0	0	0	0	0.570	0.570
HRASLS5	SPATA4	4437799	4436364	9606.ENSP00000301790	9606.ENSP00000280191	0	0	0	0	0.111	0	0	0.536	0.570
ACTL7B	PDHA2	4444432	4437139	9606.ENSP00000363799	9606.ENSP00000295266	0	0	0	0	0.063	0	0	0.560	0.570
FAM205A	FAM71F1	4448929	4439868	9606.ENSP00000417711	9606.ENSP00000326652	0	0	0	0	0.063	0	0	0.559	0.569
BOLL	PIWIL1	4438952	4433925	9606.ENSP00000314792	9606.ENSP00000245255	0	0	0	0	0.069	0	0	0.556	0.569
FSCB	ROPN1	4441443	4432740	9606.ENSP00000344579	9606.ENSP00000184183	0	0	0	0	0.064	0	0	0.557	0.568
AKAP4	PGK2	4442131	4438183	9606.ENSP00000351327	9606.ENSP00000305995	0	0	0	0	0.142	0	0	0.517	0.568
PHTF1	FEM1B	4443357	4438315	9606.ENSP00000358617	9606.ENSP00000307298	0	0	0	0	0	0	0	0.567	0.567
PRM2	ADAM2	4448284	4435632	9606.ENSP00000403681	9606.ENSP00000265708	0	0	0	0	0.064	0	0	0.555	0.566
ACTL7A	TKTL2	4440548	4436384	9606.ENSP00000334300	9606.ENSP00000280605	0	0	0	0	0.062	0	0	0.556	0.566
TMPRSS12	MFSD6L	4446813	4440152	9606.ENSP00000381476	9606.ENSP00000330051	0	0	0	0	0.061	0	0	0.557	0.566
ACRBP	ROPN1	4433452	4432740	9606.ENSP00000229243	9606.ENSP00000184183	0	0	0	0	0	0	0	0.565	0.565
PFKP	PGAM2	4445499	4437386	9606.ENSP00000370517	9606.ENSP00000297283	0.076	0	0	0	0.166	0	0	0.478	0.563
WDR63	RSPH3	4437086	4434243	9606.ENSP00000294664	9606.ENSP00000252655	0	0	0	0	0.064	0	0	0.552	0.563
ACTL7B	CCIN	4444432	4440621	9606.ENSP00000363799	9606.ENSP00000334996	0	0	0	0	0.063	0.083	0	0.531	0.562
CAPZA3	TRIM42	4439828	4436669	9606.ENSP00000326238	9606.ENSP00000286349	0	0	0	0	0.562	0	0	0	0.562
ZDHHC20	LYPLA1	4445693	4439327	9606.ENSP00000371905	9606.ENSP00000320043	0	0	0	0	0	0	0	0.561	0.561
TSACC	FSCB	4443071	4441443	9606.ENSP00000357238	9606.ENSP00000344579	0	0	0	0	0	0	0	0.560	0.560
DNAI1	ROPN1L	4451501	4449174	9606.ENSP00000480538	9606.ENSP00000421405	0	0	0	0	0.078	0	0	0.542	0.560
DNAI1	TEKT1	4451501	4441144	9606.ENSP00000480538	9606.ENSP00000341346	0	0	0	0	0.131	0	0	0.515	0.560
TSACC	C22orf23	4443071	4434087	9606.ENSP00000357238	9606.ENSP00000249079	0	0	0	0	0	0	0	0.560	0.560
SPATA24	C17orf97	4448757	4442335	9606.ENSP00000414920	9606.ENSP00000353245	0	0	0	0	0	0	0	0.559	0.559
TEKT1	PIWIL1	4441144	4433925	9606.ENSP00000341346	9606.ENSP00000245255	0	0	0	0	0	0	0	0.559	0.559
IZUMO4	PCSK4	4446392	4437704	9606.ENSP00000378712	9606.ENSP00000300954	0	0	0	0	0.155	0	0	0.500	0.559
FAM71E2	TTLL2	4448035	4433749	9606.ENSP00000398617	9606.ENSP00000239587	0	0	0	0	0	0	0	0.559	0.559
CCDC54	ROPN1	4434823	4432740	9606.ENSP00000261058	9606.ENSP00000184183	0	0	0	0	0.064	0	0	0.549	0.559
TTC25	TSACC	4451311	4443071	9606.ENSP00000478589	9606.ENSP00000357238	0	0	0	0	0	0	0	0.558	0.558
ACTL7A	KIF2B	4440548	4435855	9606.ENSP00000334300	9606.ENSP00000268919	0	0.001	0	0	0.108	0.067	0	0.512	0.558
SPERT	SPATA4	4438484	4436364	9606.ENSP00000309189	9606.ENSP00000280191	0	0	0	0	0.077	0	0	0.540	0.558
TPPP2	PLCZ1	4439141	4435703	9606.ENSP00000317595	9606.ENSP00000266505	0	0	0	0	0.514	0	0	0.126	0.557
SPAG6	RSPH3	4444756	4434243	9606.ENSP00000365811	9606.ENSP00000252655	0	0	0	0	0.064	0	0	0.546	0.557
H1FNT	ACTL7A	4440596	4440548	9606.ENSP00000334805	9606.ENSP00000334300	0	0	0	0	0.086	0	0	0.535	0.557
DIAPH3	HMMR	4446994	4446202	9606.ENSP00000383178	9606.ENSP00000377492	0	0	0	0	0.547	0	0	0.062	0.557
SPA17	AKAP4	4449623	4442131	9606.ENSP00000432305	9606.ENSP00000351327	0	0	0	0	0.064	0.053	0	0.539	0.556
RSPH10B	RSPH3	4447229	4434243	9606.ENSP00000385443	9606.ENSP00000252655	0	0	0	0	0.064	0	0	0.544	0.555
SPATA16	ZPBP	4441181	4432627	9606.ENSP00000341765	9606.ENSP00000046087	0	0	0	0	0	0	0	0.554	0.554
SFT2D2	HRASLS	4435976	4435490	9606.ENSP00000271375	9606.ENSP00000264735	0	0	0	0	0	0	0	0.553	0.553
SPA17	CRISP2	4449623	4440928	9606.ENSP00000432305	9606.ENSP00000339155	0	0	0	0	0.061	0	0	0.543	0.553
GTSF1L	HSF5	4444075	4438849	9606.ENSP00000362094	9606.ENSP00000313243	0	0	0	0	0.088	0	0	0.531	0.553
ROPN1L	TSGA10	4449174	4446156	9606.ENSP00000421405	9606.ENSP00000377123	0	0	0	0	0	0	0	0.553	0.553
TNP2	ODF1	4439790	4436632	9606.ENSP00000325738	9606.ENSP00000285402	0	0	0	0	0.090	0	0	0.528	0.552
TTLL6	CCDC65	4446144	4438815	9606.ENSP00000377043	9606.ENSP00000312706	0	0	0	0	0.057	0	0	0.544	0.552
COX6B2	SPATA19	4450844	4437538	9606.ENSP00000467266	9606.ENSP00000299140	0	0	0	0	0	0	0	0.551	0.551
ROPN1L	FSCB	4449174	4441443	9606.ENSP00000421405	9606.ENSP00000344579	0	0	0	0	0	0	0	0.551	0.551
TEX33	TPD52L3	4447305	4441175	9606.ENSP00000386118	9606.ENSP00000341677	0	0	0	0	0.089	0	0	0.528	0.551
ARMC12	CCDC54	4436758	4434823	9606.ENSP00000288065	9606.ENSP00000261058	0	0	0	0	0.081	0	0	0.531	0.551
RNF168	USP44	4439399	4434640	9606.ENSP00000320898	9606.ENSP00000258499	0	0	0	0	0.063	0	0	0.541	0.551
TEKT1	DYNLRB2	4441144	4437915	9606.ENSP00000341346	9606.ENSP00000302936	0	0	0	0	0.148	0	0	0.494	0.550
PROCA1	CCNA1	4437713	4434435	9606.ENSP00000301039	9606.ENSP00000255465	0	0	0	0	0	0.348	0	0.338	0.550
TNP2	DDX25	4439790	4435273	9606.ENSP00000325738	9606.ENSP00000263576	0	0	0	0	0.061	0	0	0.540	0.550
ACTRT2	FTMT	4445049	4438876	9606.ENSP00000367658	9606.ENSP00000313691	0	0	0	0	0.104	0	0	0.517	0.549
ACTL7B	CAPZA3	4444432	4439828	9606.ENSP00000363799	9606.ENSP00000326238	0	0	0	0	0.064	0.187	0	0.455	0.549
PRR30	CPXCR1	4440625	4436207	9606.ENSP00000335017	9606.ENSP00000276127	0	0	0	0	0	0	0	0.549	0.549
PPEF1	PPP2R1B	4442558	4438679	9606.ENSP00000354871	9606.ENSP00000311344	0	0	0	0	0.083	0.296	0	0.356	0.548
LEMD1	CCDC110	4442821	4438255	9606.ENSP00000356121	9606.ENSP00000306776	0	0	0	0	0	0	0	0.547	0.547
TSSK6	SPATA17	4450812	4442767	9606.ENSP00000466477	9606.ENSP00000355900	0	0	0	0	0.062	0	0	0.536	0.547
BOLL	DDX25	4438952	4435273	9606.ENSP00000314792	9606.ENSP00000263576	0	0	0	0	0.062	0.185	0	0.455	0.547
PLCZ1	EFCAB6	4435703	4435130	9606.ENSP00000266505	9606.ENSP00000262726	0	0	0	0	0.521	0	0	0.092	0.546
TRIM42	PLCZ1	4436669	4435703	9606.ENSP00000286349	9606.ENSP00000266505	0	0	0	0	0.546	0	0	0	0.546
LDHC	TNP1	4449833	4433673	9606.ENSP00000437783	9606.ENSP00000236979	0	0	0	0	0.198	0	0	0.458	0.546
AKAP4	GAPDHS	4442131	4433218	9606.ENSP00000351327	9606.ENSP00000222286	0	0	0	0	0.061	0	0	0.536	0.546
TMEM225	AKAP4	4444493	4442131	9606.ENSP00000364166	9606.ENSP00000351327	0	0	0	0	0.064	0	0	0.535	0.546
PTTG1	LYPLA1	4446209	4439327	9606.ENSP00000377536	9606.ENSP00000320043	0	0	0	0	0.076	0	0	0.529	0.546
ACTRT2	TSACC	4445049	4443071	9606.ENSP00000367658	9606.ENSP00000357238	0	0	0	0	0	0	0	0.545	0.545
SLCO6A1	ZNF165	4449171	4444873	9606.ENSP00000421339	9606.ENSP00000366542	0	0	0	0	0	0	0	0.545	0.545
ACTL9	PLCZ1	4439074	4435703	9606.ENSP00000316674	9606.ENSP00000266505	0	0	0	0	0.520	0	0	0.090	0.544
TSACC	CCDC54	4443071	4434823	9606.ENSP00000357238	9606.ENSP00000261058	0	0	0	0	0	0	0	0.544	0.544
PIWIL1	YBX2	4433925	4432575	9606.ENSP00000245255	9606.ENSP00000007699	0	0	0	0	0.056	0.185	0	0.455	0.544
C6orf201	TMCO5A	4449130	4439907	9606.ENSP00000420610	9606.ENSP00000327234	0	0	0	0	0.061	0	0	0.535	0.544
MS4A5	MS4A6E	4437651	4437649	9606.ENSP00000300190	9606.ENSP00000300182	0	0	0	0	0	0	0	0.543	0.543
FAM71F1	ARMC12	4439868	4436758	9606.ENSP00000326652	9606.ENSP00000288065	0	0	0	0	0.062	0	0	0.533	0.543
ALS2CR11	FSCB	4448531	4441443	9606.ENSP00000409937	9606.ENSP00000344579	0	0	0	0	0.063	0	0	0.532	0.542
DNAL1	SPAG6	4450382	4444756	9606.ENSP00000452037	9606.ENSP00000365811	0	0	0	0	0.098	0	0	0.513	0.542
ALS2CR11	CCDC54	4448531	4434823	9606.ENSP00000409937	9606.ENSP00000261058	0	0	0	0	0.064	0	0	0.530	0.541
LYZL6	PRR30	4451816	4440625	9606.ENSP00000483897	9606.ENSP00000335017	0	0	0	0	0.062	0	0	0.531	0.541
FBXO39	KLHL11	4439440	4438944	9606.ENSP00000321386	9606.ENSP00000314608	0	0	0	0	0	0	0.540	0	0.540
CRISP2	ADAM2	4440928	4435632	9606.ENSP00000339155	9606.ENSP00000265708	0	0	0	0	0.064	0	0	0.528	0.539
TCTE3	ATP8B3	4442738	4438677	9606.ENSP00000355736	9606.ENSP00000311336	0	0	0	0	0.061	0	0	0.529	0.539
RFX3	LYL1	4445633	4435499	9606.ENSP00000371434	9606.ENSP00000264824	0	0	0	0	0	0	0	0.539	0.539
H1FNT	CAPZA3	4440596	4439828	9606.ENSP00000334805	9606.ENSP00000326238	0	0	0	0	0.176	0	0	0.464	0.539
FAM71E1	MORN3	4450985	4441725	9606.ENSP00000471272	9606.ENSP00000347486	0	0	0	0	0	0	0	0.538	0.538
DNAL1	ZMYND10	4450382	4433547	9606.ENSP00000452037	9606.ENSP00000231749	0	0	0	0	0.088	0.063	0	0.502	0.538
TNP2	SPATA19	4439790	4437538	9606.ENSP00000325738	9606.ENSP00000299140	0	0	0	0	0.103	0	0	0.506	0.538
C20orf195	C11orf70	4451538	4448733	9606.ENSP00000480914	9606.ENSP00000414390	0	0	0	0	0	0	0	0.537	0.537
PGK2	TNP1	4438183	4433673	9606.ENSP00000305995	9606.ENSP00000236979	0	0	0	0	0.145	0	0	0.481	0.537
GTSF1L	AKAP4	4444075	4442131	9606.ENSP00000362094	9606.ENSP00000351327	0	0	0	0	0.063	0	0	0.527	0.537
TTLL10	AGBL5	4445188	4442337	9606.ENSP00000368592	9606.ENSP00000353249	0	0	0	0	0.062	0	0	0.526	0.536
IZUMO4	ADAM2	4446392	4435632	9606.ENSP00000378712	9606.ENSP00000265708	0	0	0	0	0	0	0	0.536	0.536
TSSK3	CCT6B	4444207	4439904	9606.ENSP00000362634	9606.ENSP00000327191	0	0	0	0	0.055	0.055	0	0.522	0.536
PTTG1	CCNA1	4446209	4434435	9606.ENSP00000377536	9606.ENSP00000255465	0	0	0	0	0.427	0	0	0.224	0.536
LDHAL6B	GAPDHS	4437849	4433218	9606.ENSP00000302393	9606.ENSP00000222286	0.069	0	0	0	0.141	0.055	0	0.458	0.536
BRDT	TNP2	4447528	4439790	9606.ENSP00000387822	9606.ENSP00000325738	0	0	0	0	0	0.079	0	0.516	0.535
ZNF165	ARMC3	4444873	4437454	9606.ENSP00000366542	9606.ENSP00000298032	0	0	0	0	0	0	0	0.535	0.535
TSSK1B	ACTL7A	4445906	4440548	9606.ENSP00000375081	9606.ENSP00000334300	0	0	0	0	0.078	0.078	0	0.496	0.534
UBQLNL	ACTL7B	4445337	4444432	9606.ENSP00000369531	9606.ENSP00000363799	0	0	0	0	0.064	0.093	0	0.495	0.534
AKAP14	C6orf165	4443743	4443351	9606.ENSP00000360485	9606.ENSP00000358575	0	0	0	0	0.083	0	0	0.513	0.534
SPAG6	WDR63	4444756	4437086	9606.ENSP00000365811	9606.ENSP00000294664	0	0	0	0	0.100	0	0	0.503	0.534
TRIM69	TMEM225	4450421	4444493	9606.ENSP00000453177	9606.ENSP00000364166	0	0	0	0	0.062	0	0	0.523	0.533
C2orf70	MS4A5	4440406	4437651	9606.ENSP00000332875	9606.ENSP00000300190	0	0	0	0	0.065	0	0	0.522	0.533
PRR30	TPPP2	4440625	4439141	9606.ENSP00000335017	9606.ENSP00000317595	0	0	0	0	0.064	0	0	0.522	0.533
OXCT2	ACTL7A	4444032	4440548	9606.ENSP00000361914	9606.ENSP00000334300	0	0	0	0	0	0	0	0.533	0.533
RNF148	PRR30	4447541	4440625	9606.ENSP00000388207	9606.ENSP00000335017	0	0	0	0	0.049	0	0	0.529	0.532
COX6B2	CCDC110	4450844	4438255	9606.ENSP00000467266	9606.ENSP00000306776	0	0	0	0	0.061	0	0	0.522	0.532
FAM71E1	TMCO5A	4450985	4439907	9606.ENSP00000471272	9606.ENSP00000327234	0	0	0	0	0	0	0	0.532	0.532
HMGB4	C10orf82	4449567	4443278	9606.ENSP00000430919	9606.ENSP00000358212	0	0	0	0	0.078	0	0	0.513	0.531
IQUB	CCDC65	4448933	4438815	9606.ENSP00000417769	9606.ENSP00000312706	0	0	0	0	0.226	0	0	0.418	0.531
TNP2	YBX2	4439790	4432575	9606.ENSP00000325738	9606.ENSP00000007699	0	0	0	0	0.061	0	0	0.521	0.531
C6orf201	FAM71F1	4449130	4439868	9606.ENSP00000420610	9606.ENSP00000326652	0	0	0	0	0.061	0	0	0.521	0.530
ALS2CR11	ACTRT2	4448531	4445049	9606.ENSP00000409937	9606.ENSP00000367658	0	0	0	0	0.064	0	0	0.519	0.530
ALS2CR11	C22orf23	4448531	4434087	9606.ENSP00000409937	9606.ENSP00000249079	0	0	0	0	0	0	0	0.530	0.530
C9orf135	CCDC42	4444849	4437039	9606.ENSP00000366402	9606.ENSP00000293845	0	0	0	0	0	0	0	0.530	0.530
C6orf201	FAM209B	4449130	4443724	9606.ENSP00000420610	9606.ENSP00000360376	0	0	0	0	0	0	0	0.529	0.529
C11orf70	C6orf165	4448733	4443351	9606.ENSP00000414390	9606.ENSP00000358575	0	0	0	0	0	0	0	0.529	0.529
DNAAF3	SPAG6	4449807	4444756	9606.ENSP00000436975	9606.ENSP00000365811	0	0	0	0	0.087	0	0	0.505	0.529
CAPZA3	TPPP2	4439828	4439141	9606.ENSP00000326238	9606.ENSP00000317595	0	0	0	0	0.529	0	0	0	0.529
TNP1	YBX2	4433673	4432575	9606.ENSP00000236979	9606.ENSP00000007699	0	0	0	0	0.062	0	0	0.518	0.529
DNAI1	TTC25	4451501	4451311	9606.ENSP00000480538	9606.ENSP00000478589	0	0	0	0	0.179	0	0	0.449	0.529
C6orf201	FAM209A	4449130	4443725	9606.ENSP00000420610	9606.ENSP00000360379	0	0	0	0	0	0	0	0.529	0.529
IQUB	DYNLRB2	4448933	4437915	9606.ENSP00000417769	9606.ENSP00000302936	0	0	0	0	0.077	0	0	0.510	0.528
LYZL6	FAM205A	4451816	4448929	9606.ENSP00000483897	9606.ENSP00000417711	0	0	0	0	0	0	0	0.527	0.527
ACTRT2	ARMC12	4445049	4436758	9606.ENSP00000367658	9606.ENSP00000288065	0	0	0	0	0.129	0	0	0.479	0.527
DNAJB8	HSPA4L	4448895	4437284	9606.ENSP00000417418	9606.ENSP00000296464	0.043	0	0.303	0	0.141	0.194	0	0.135	0.527
FAM205A	ARMC12	4448929	4436758	9606.ENSP00000417711	9606.ENSP00000288065	0	0	0	0	0.064	0	0	0.516	0.527
FAM205A	C9orf24	4448929	4437425	9606.ENSP00000417711	9606.ENSP00000297623	0	0	0	0	0	0	0	0.526	0.526
PDHA2	GAPDHS	4437139	4433218	9606.ENSP00000295266	9606.ENSP00000222286	0.068	0	0	0	0.086	0	0	0.488	0.526
C6orf201	MORN5	4449130	4444258	9606.ENSP00000420610	9606.ENSP00000362869	0	0	0	0	0	0	0	0.525	0.525
C6orf201	C1orf194	4449130	4443430	9606.ENSP00000420610	9606.ENSP00000358965	0	0	0	0	0	0	0	0.524	0.524
TEX33	ACTL9	4447305	4439074	9606.ENSP00000386118	9606.ENSP00000316674	0	0	0	0	0.524	0	0	0	0.524
DNAI1	RSPH3	4451501	4434243	9606.ENSP00000480538	9606.ENSP00000252655	0	0	0	0	0.088	0	0	0.500	0.524
CEP55	CCNA1	4443758	4434435	9606.ENSP00000360540	9606.ENSP00000255465	0	0	0	0	0.520	0	0	0.046	0.522
PROCA1	C9orf9	4437713	4437500	9606.ENSP00000301039	9606.ENSP00000298546	0	0	0	0	0	0	0	0.522	0.522
ACTRT2	FSCB	4445049	4441443	9606.ENSP00000367658	9606.ENSP00000344579	0	0	0	0	0.120	0	0	0.479	0.522
ZNF165	SPATA19	4444873	4437538	9606.ENSP00000366542	9606.ENSP00000299140	0	0	0	0	0	0	0	0.522	0.522
TCTE3	KIF2B	4442738	4435855	9606.ENSP00000355736	9606.ENSP00000268919	0	0	0	0	0.064	0	0	0.509	0.521
FAM205A	TPPP2	4448929	4439141	9606.ENSP00000417711	9606.ENSP00000317595	0	0	0	0	0.064	0	0	0.510	0.521
FAM71E1	C1orf194	4450985	4443430	9606.ENSP00000471272	9606.ENSP00000358965	0	0	0	0	0	0	0	0.521	0.521
SCP2D1	HYPM	4444889	4440963	9606.ENSP00000366645	9606.ENSP00000339511	0	0	0	0	0.063	0	0	0.509	0.520
CAPN11	NUP210L	4446854	4443121	9606.ENSP00000381758	9606.ENSP00000357547	0	0	0	0	0	0	0	0.520	0.520
TEX26	SPATA4	4445397	4436364	9606.ENSP00000369840	9606.ENSP00000280191	0	0	0	0	0	0	0	0.519	0.519
DNAI1	SPAG16	4451501	4440373	9606.ENSP00000480538	9606.ENSP00000332592	0	0	0	0	0.063	0.075	0	0.490	0.519
TSSK6	PCSK4	4450812	4437704	9606.ENSP00000466477	9606.ENSP00000300954	0	0	0	0	0.165	0.080	0	0.424	0.519
CCIN	ADAD1	4440621	4437298	9606.ENSP00000334996	9606.ENSP00000296513	0	0	0	0	0.063	0	0	0.508	0.519
TTC25	ALS2CR11	4451311	4448531	9606.ENSP00000478589	9606.ENSP00000409937	0	0	0	0	0	0	0	0.518	0.518
TEKT1	CAPZA3	4441144	4439828	9606.ENSP00000341346	9606.ENSP00000326238	0	0	0	0	0.183	0	0	0.434	0.518
CCDC65	RSPH3	4438815	4434243	9606.ENSP00000312706	9606.ENSP00000252655	0	0	0	0	0.175	0	0	0.440	0.518
LDHC	PRM2	4449833	4448284	9606.ENSP00000437783	9606.ENSP00000403681	0	0	0	0	0.141	0	0	0.461	0.518
SPERT	TNP1	4438484	4433673	9606.ENSP00000309189	9606.ENSP00000236979	0	0	0	0	0.078	0	0	0.498	0.517
FAM71E1	FAM209A	4450985	4443725	9606.ENSP00000471272	9606.ENSP00000360379	0	0	0	0	0	0	0	0.517	0.517
FAM71E1	FAM209B	4450985	4443724	9606.ENSP00000471272	9606.ENSP00000360376	0	0	0	0	0	0	0	0.517	0.517
COX6B2	ZNF165	4450844	4444873	9606.ENSP00000467266	9606.ENSP00000366542	0	0	0	0	0	0	0	0.516	0.516
PRM2	BRDT	4448284	4447528	9606.ENSP00000403681	9606.ENSP00000387822	0	0	0	0	0.061	0	0	0.506	0.516
IZUMO4	SPACA3	4446392	4435860	9606.ENSP00000378712	9606.ENSP00000269053	0	0	0	0	0	0	0	0.515	0.515
BPIFA3	MORN5	4444565	4444258	9606.ENSP00000364603	9606.ENSP00000362869	0	0	0	0	0	0	0	0.514	0.514
ACSBG2	TSSK3	4450779	4444207	9606.ENSP00000465589	9606.ENSP00000362634	0	0	0	0	0.086	0.072	0	0.473	0.514
GKAP1	TSACC	4444720	4443071	9606.ENSP00000365550	9606.ENSP00000357238	0	0	0	0	0	0	0	0.513	0.513
TRIM42	EFCAB6	4436669	4435130	9606.ENSP00000286349	9606.ENSP00000262726	0	0	0	0	0.509	0.050	0	0	0.513
FSCB	ARMC12	4441443	4436758	9606.ENSP00000344579	9606.ENSP00000288065	0	0	0	0	0.080	0	0	0.492	0.513
ODF2	TCTE3	4448272	4442738	9606.ENSP00000403453	9606.ENSP00000355736	0	0	0	0	0.063	0	0	0.501	0.513
TTLL10	CAPZA3	4445188	4439828	9606.ENSP00000368592	9606.ENSP00000326238	0	0	0	0	0.512	0	0	0	0.512
SPATA7	EFCAB11	4446161	4439836	9606.ENSP00000377176	9606.ENSP00000326267	0	0	0	0	0	0	0	0.512	0.512
TTLL10	ACTL9	4445188	4439074	9606.ENSP00000368592	9606.ENSP00000316674	0	0	0	0	0.512	0	0	0	0.512
CAPZA3	EFCAB6	4439828	4435130	9606.ENSP00000326238	9606.ENSP00000262726	0	0	0	0	0.512	0	0	0	0.512
TPPP2	ACTL9	4439141	4439074	9606.ENSP00000317595	9606.ENSP00000316674	0	0	0	0	0.512	0	0	0	0.512
TTLL10	PLCZ1	4445188	4435703	9606.ENSP00000368592	9606.ENSP00000266505	0	0	0	0	0.512	0	0	0	0.512
ZNF165	SPACA3	4444873	4435860	9606.ENSP00000366542	9606.ENSP00000269053	0	0	0	0	0	0	0	0.511	0.511
NUPR1L	CCT6B	4450504	4439904	9606.ENSP00000455442	9606.ENSP00000327191	0	0	0	0	0	0	0	0.511	0.511
FBXO39	ACRBP	4439440	4433452	9606.ENSP00000321386	9606.ENSP00000229243	0	0	0	0	0.054	0	0	0.504	0.511
AKAP4	FAM71F1	4442131	4439868	9606.ENSP00000351327	9606.ENSP00000326652	0	0	0	0	0.063	0	0	0.499	0.511
MORN5	TMCO5A	4444258	4439907	9606.ENSP00000362869	9606.ENSP00000327234	0	0	0	0	0.057	0	0	0.503	0.511
TPPP2	SPERT	4439141	4438484	9606.ENSP00000317595	9606.ENSP00000309189	0	0	0	0	0.511	0	0	0	0.511
TNP2	CAMK4	4439790	4436485	9606.ENSP00000325738	9606.ENSP00000282356	0	0	0	0	0	0	0	0.511	0.511
TPPP2	TRIM42	4439141	4436669	9606.ENSP00000317595	9606.ENSP00000286349	0	0	0	0	0.511	0	0	0	0.511
TEX33	PLCZ1	4447305	4435703	9606.ENSP00000386118	9606.ENSP00000266505	0	0	0	0	0.511	0	0	0	0.511
SPA17	SPANXD	4449623	4443558	9606.ENSP00000432305	9606.ENSP00000359546	0	0	0	0	0	0	0	0.511	0.511
BOLL	PRM1	4438952	4438597	9606.ENSP00000314792	9606.ENSP00000310515	0	0	0	0	0	0	0	0.511	0.511
CASC1	TRIM36	4446483	4436486	9606.ENSP00000379310	9606.ENSP00000282369	0	0	0	0	0	0	0	0.510	0.510
ODF1	ACRBP	4436632	4433452	9606.ENSP00000285402	9606.ENSP00000229243	0	0	0	0	0	0	0	0.510	0.510
PBK	LRR1	4449452	4437475	9606.ENSP00000428489	9606.ENSP00000298288	0	0	0	0	0.425	0.123	0	0.107	0.510
HEMGN	DNAJB8	4451443	4448895	9606.ENSP00000480020	9606.ENSP00000417418	0	0	0	0	0	0	0	0.510	0.510
LYZL6	FAM71F1	4451816	4439868	9606.ENSP00000483897	9606.ENSP00000326652	0	0	0	0	0.061	0	0	0.499	0.510
PRM2	SMCP	4448284	4443178	9606.ENSP00000403681	9606.ENSP00000357754	0	0	0	0	0.111	0	0	0.471	0.509
TEX33	TPPP2	4447305	4439141	9606.ENSP00000386118	9606.ENSP00000317595	0	0	0	0	0.509	0	0	0	0.509
SPERT	PLCZ1	4438484	4435703	9606.ENSP00000309189	9606.ENSP00000266505	0	0	0	0	0.509	0	0	0	0.509
PRM2	DDX25	4448284	4435273	9606.ENSP00000403681	9606.ENSP00000263576	0	0	0	0	0	0	0	0.509	0.509
ACTL7B	PGK2	4444432	4438183	9606.ENSP00000363799	9606.ENSP00000305995	0	0	0	0	0.098	0.080	0	0.456	0.509
PCSK4	ADAM2	4437704	4435632	9606.ENSP00000300954	9606.ENSP00000265708	0	0	0	0	0	0	0	0.509	0.509
DAW1	ZMYND10	4438735	4433547	9606.ENSP00000311899	9606.ENSP00000231749	0	0	0	0	0.129	0	0	0.459	0.509
ACTL7B	CCDC185	4444432	4442755	9606.ENSP00000363799	9606.ENSP00000355840	0	0	0	0	0.064	0	0	0.496	0.508
CCIN	FTMT	4440621	4438876	9606.ENSP00000334996	9606.ENSP00000313691	0	0	0	0	0.078	0	0	0.488	0.508
ADAM32	TSACC	4445286	4443071	9606.ENSP00000369238	9606.ENSP00000357238	0	0	0	0	0.061	0	0	0.498	0.508
RPGRIP1	CETN1	4446971	4439252	9606.ENSP00000382895	9606.ENSP00000319052	0	0	0	0	0.062	0	0	0.496	0.507
TSSK3	TCFL5	4444207	4440547	9606.ENSP00000362634	9606.ENSP00000334294	0	0	0	0	0	0	0	0.506	0.506
SPATA24	SPATA19	4448757	4437538	9606.ENSP00000414920	9606.ENSP00000299140	0	0	0	0	0	0	0	0.504	0.504
CCDC110	CALR3	4438255	4435913	9606.ENSP00000306776	9606.ENSP00000269881	0	0	0	0	0	0	0	0.504	0.504
LDHC	CRISP2	4449833	4440928	9606.ENSP00000437783	9606.ENSP00000339155	0	0	0	0	0.099	0	0	0.470	0.502
ROPN1B	AKAP4	4449357	4442131	9606.ENSP00000426271	9606.ENSP00000351327	0	0	0	0	0.129	0.171	0	0.366	0.502
LYZL6	ARMC12	4451816	4436758	9606.ENSP00000483897	9606.ENSP00000288065	0	0	0	0	0.063	0	0	0.490	0.501
SPATA19	ACRBP	4437538	4433452	9606.ENSP00000299140	9606.ENSP00000229243	0	0	0	0	0	0	0	0.501	0.501
TTC12	CCDC42	4449686	4437039	9606.ENSP00000433757	9606.ENSP00000293845	0	0	0	0	0.063	0	0	0.490	0.501
TSSK6	ACSBG2	4450812	4450779	9606.ENSP00000466477	9606.ENSP00000465589	0	0	0	0	0.086	0.072	0	0.458	0.500
BRDT	ACRBP	4447528	4433452	9606.ENSP00000387822	9606.ENSP00000229243	0	0	0	0	0	0	0	0.499	0.499
TTC12	PPIL6	4449686	4447734	9606.ENSP00000433757	9606.ENSP00000392257	0	0	0	0	0.311	0.160	0	0.202	0.497
ACTL7B	TSACC	4444432	4443071	9606.ENSP00000363799	9606.ENSP00000357238	0	0	0	0	0	0	0	0.498	0.497
MTL5	TNP1	4434411	4433673	9606.ENSP00000255087	9606.ENSP00000236979	0	0	0	0	0	0	0	0.497	0.497
LDHC	SPATA19	4449833	4437538	9606.ENSP00000437783	9606.ENSP00000299140	0	0	0	0	0.095	0	0	0.467	0.497
SPATA6	ODF1	4443824	4436632	9606.ENSP00000360913	9606.ENSP00000285402	0	0	0	0	0.061	0	0	0.485	0.496
CRISP2	PLCZ1	4440928	4435703	9606.ENSP00000339155	9606.ENSP00000266505	0	0	0	0	0.079	0	0	0.475	0.496
PBK	CCNA1	4449452	4434435	9606.ENSP00000428489	9606.ENSP00000255465	0	0	0	0	0.462	0.090	0	0.054	0.496
FSCB	C22orf23	4441443	4434087	9606.ENSP00000344579	9606.ENSP00000249079	0	0	0	0	0	0	0	0.495	0.495
MYCBPAP	RSPH3	4439584	4434243	9606.ENSP00000323184	9606.ENSP00000252655	0	0	0	0	0.112	0	0	0.455	0.495
SPATA19	TNP1	4437538	4433673	9606.ENSP00000299140	9606.ENSP00000236979	0	0	0	0	0.171	0	0	0.414	0.494
SPA17	ASRGL1	4449623	4448102	9606.ENSP00000432305	9606.ENSP00000400057	0	0	0	0	0	0	0	0.494	0.494
TSSK6	DNAJC5B	4450812	4436230	9606.ENSP00000466477	9606.ENSP00000276570	0	0	0	0	0.049	0.080	0	0.468	0.494
CCT6B	HSPA4L	4439904	4437284	9606.ENSP00000327191	9606.ENSP00000296464	0.045	0	0	0	0.275	0.262	0	0.125	0.493
ERICH3	ARMC3	4439541	4437454	9606.ENSP00000322609	9606.ENSP00000298032	0	0	0	0	0.095	0	0	0.463	0.493
SPATA19	CALR3	4437538	4435913	9606.ENSP00000299140	9606.ENSP00000269881	0	0	0	0	0	0	0	0.493	0.493
TRIM69	CASC1	4450421	4446483	9606.ENSP00000453177	9606.ENSP00000379310	0	0	0	0	0	0	0	0.492	0.492
GTSF1	C9orf9	4450201	4437500	9606.ENSP00000446485	9606.ENSP00000298546	0	0	0	0	0	0	0	0.492	0.492
C11orf70	FSCN3	4448733	4435650	9606.ENSP00000414390	9606.ENSP00000265825	0	0	0	0	0	0	0	0.492	0.492
FAM205A	ABHD1	4448929	4439854	9606.ENSP00000417711	9606.ENSP00000326491	0	0	0	0	0	0	0	0.491	0.491
HMGB4	SHCBP1L	4449567	4442907	9606.ENSP00000430919	9606.ENSP00000356518	0	0	0	0	0	0	0	0.491	0.491
PGK2	LDHAL6B	4438183	4437849	9606.ENSP00000305995	9606.ENSP00000302393	0.060	0	0	0	0.169	0.050	0	0.393	0.490
PRR30	ABHD1	4440625	4439854	9606.ENSP00000335017	9606.ENSP00000326491	0	0	0	0	0	0	0	0.490	0.489
CABYR	CCDC54	4451793	4434823	9606.ENSP00000483621	9606.ENSP00000261058	0	0	0	0	0	0	0	0.490	0.489
RFX2	DDX25	4438212	4435273	9606.ENSP00000306335	9606.ENSP00000263576	0	0	0	0	0.062	0	0	0.477	0.489
FAM71F1	TPPP2	4439868	4439141	9606.ENSP00000326652	9606.ENSP00000317595	0	0	0	0	0.062	0	0	0.478	0.489
PRM2	BOLL	4448284	4438952	9606.ENSP00000403681	9606.ENSP00000314792	0	0	0	0	0.064	0	0	0.477	0.489
C1orf194	TMCO5A	4443430	4439907	9606.ENSP00000358965	9606.ENSP00000327234	0	0	0	0	0.061	0	0	0.478	0.488
CCIN	TKTL2	4440621	4436384	9606.ENSP00000334996	9606.ENSP00000280605	0	0	0	0	0.078	0	0	0.467	0.488
SPATA24	TSGA10	4448757	4446156	9606.ENSP00000414920	9606.ENSP00000377123	0	0	0	0	0.064	0	0	0.475	0.488
ASRGL1	MYCBPAP	4448102	4439584	9606.ENSP00000400057	9606.ENSP00000323184	0	0	0	0	0.064	0	0	0.475	0.487
CAPZA3	ADAD1	4439828	4437298	9606.ENSP00000326238	9606.ENSP00000296513	0	0	0	0	0.064	0	0	0.475	0.487
SMCP	AKAP4	4443178	4442131	9606.ENSP00000357754	9606.ENSP00000351327	0	0	0	0	0.069	0	0	0.472	0.487
SPAG6	ARMC4	4444756	4438220	9606.ENSP00000365811	9606.ENSP00000306410	0	0	0	0	0.166	0	0	0.409	0.486
ADAM29	TNP1	4451894	4433673	9606.ENSP00000484862	9606.ENSP00000236979	0	0	0	0	0.064	0	0	0.473	0.486
HSPA1L	PGK2	4444601	4438183	9606.ENSP00000364805	9606.ENSP00000305995	0.043	0	0	0	0.141	0.174	0	0.333	0.486
CCIN	CCT6B	4440621	4439904	9606.ENSP00000334996	9606.ENSP00000327191	0	0	0	0	0.061	0	0	0.474	0.485
TEKT1	TNP1	4441144	4433673	9606.ENSP00000341346	9606.ENSP00000236979	0	0	0	0	0.064	0	0	0.473	0.485
SPAG6	TCTE3	4444756	4442738	9606.ENSP00000365811	9606.ENSP00000355736	0	0	0	0	0.063	0	0	0.471	0.484
ALS2CR11	GKAP1	4448531	4444720	9606.ENSP00000409937	9606.ENSP00000365550	0	0	0	0	0	0	0	0.484	0.484
TTLL6	KLHL10	4446144	4437005	9606.ENSP00000377043	9606.ENSP00000293303	0	0	0	0	0.061	0	0	0.473	0.484
FTMT	TKTL2	4438876	4436384	9606.ENSP00000313691	9606.ENSP00000280605	0	0	0	0	0.079	0	0	0.463	0.484
SPAG6	ARMC3	4444756	4437454	9606.ENSP00000365811	9606.ENSP00000298032	0	0	0	0	0.160	0	0	0.410	0.483
TTC25	ARMC12	4451311	4436758	9606.ENSP00000478589	9606.ENSP00000288065	0	0	0	0	0	0	0	0.482	0.482
SPATA6	OAZ3	4443824	4438895	9606.ENSP00000360913	9606.ENSP00000313922	0	0	0	0	0	0	0	0.481	0.481
C11orf70	NOL4	4448733	4434907	9606.ENSP00000414390	9606.ENSP00000261592	0	0	0	0	0	0	0	0.480	0.480
C1orf94	RFX2	4449758	4438212	9606.ENSP00000435634	9606.ENSP00000306335	0	0	0	0	0	0.480	0	0	0.480
LDHC	AKAP4	4449833	4442131	9606.ENSP00000437783	9606.ENSP00000351327	0	0	0	0	0.117	0	0	0.435	0.480
OXCT2	PDHA2	4444032	4437139	9606.ENSP00000361914	9606.ENSP00000295266	0	0	0	0	0.055	0	0	0.470	0.478
C20orf195	FSCN3	4451538	4435650	9606.ENSP00000480914	9606.ENSP00000265825	0	0	0	0	0	0	0	0.478	0.478
RNF148	CPXCR1	4447541	4436207	9606.ENSP00000388207	9606.ENSP00000276127	0	0	0	0	0.061	0	0	0.467	0.478
BRDT	TBPL1	4447528	4433679	9606.ENSP00000387822	9606.ENSP00000237264	0	0	0	0	0.115	0.173	0	0.345	0.478
HRASLS5	ZMYND10	4437799	4433547	9606.ENSP00000301790	9606.ENSP00000231749	0	0	0	0	0.061	0	0	0.466	0.477
ACTRT2	C22orf23	4445049	4434087	9606.ENSP00000367658	9606.ENSP00000249079	0	0	0	0	0	0	0	0.477	0.477
PCSK4	ACRBP	4437704	4433452	9606.ENSP00000300954	9606.ENSP00000229243	0	0	0	0	0.064	0	0	0.464	0.477
BOLL	YBX2	4438952	4432575	9606.ENSP00000314792	9606.ENSP00000007699	0	0	0	0	0.062	0.085	0	0.439	0.476
TCTE3	TNP1	4442738	4433673	9606.ENSP00000355736	9606.ENSP00000236979	0	0	0	0	0.082	0	0	0.452	0.476
ZMYND15	TNP1	4435877	4433673	9606.ENSP00000269289	9606.ENSP00000236979	0	0	0	0	0	0	0	0.476	0.476
CCDC110	CCDC83	4438255	4436367	9606.ENSP00000306776	9606.ENSP00000280245	0	0	0	0	0	0	0	0.476	0.476
FSCB	CCDC54	4441443	4434823	9606.ENSP00000344579	9606.ENSP00000261058	0	0	0	0	0.082	0	0	0.452	0.476
SPAG6	CFAP43	4444756	4441942	9606.ENSP00000365811	9606.ENSP00000349568	0	0	0	0	0.145	0	0	0.412	0.476
TSSK1B	ACTRT2	4445906	4445049	9606.ENSP00000375081	9606.ENSP00000367658	0	0	0	0	0.062	0.078	0	0.442	0.475
CRISP2	C9orf9	4440928	4437500	9606.ENSP00000339155	9606.ENSP00000298546	0	0	0	0	0.061	0	0	0.463	0.474
TMPRSS12	TPPP2	4446813	4439141	9606.ENSP00000381476	9606.ENSP00000317595	0	0	0	0	0	0	0	0.473	0.473
GTSF1L	ZNF683	4444075	4441387	9606.ENSP00000362094	9606.ENSP00000344095	0	0	0	0	0	0	0	0.473	0.473
ROPN1L	CCDC54	4449174	4434823	9606.ENSP00000421405	9606.ENSP00000261058	0	0	0	0	0	0	0	0.473	0.473
SPANXA1	ROPN1	4443560	4432740	9606.ENSP00000359550	9606.ENSP00000184183	0	0	0	0	0	0	0	0.473	0.473
MS4A14	ATP8B3	4449687	4438677	9606.ENSP00000433761	9606.ENSP00000311336	0	0	0	0	0	0	0	0.473	0.473
ACTRT2	CCDC54	4445049	4434823	9606.ENSP00000367658	9606.ENSP00000261058	0	0	0	0	0.083	0	0	0.449	0.473
SLCO6A1	ROPN1	4449171	4432740	9606.ENSP00000421339	9606.ENSP00000184183	0	0	0	0	0	0	0	0.473	0.473
SPATS1	SPERT	4449289	4438484	9606.ENSP00000424400	9606.ENSP00000309189	0	0	0	0	0	0	0	0.473	0.473
SPATA24	SPATA17	4448757	4442767	9606.ENSP00000414920	9606.ENSP00000355900	0	0	0	0	0	0	0	0.473	0.473
LEMD1	SPATA19	4442821	4437538	9606.ENSP00000356121	9606.ENSP00000299140	0	0	0	0	0	0	0	0.473	0.473
ZNF165	CT83	4444873	4443832	9606.ENSP00000366542	9606.ENSP00000360961	0	0	0	0	0	0	0	0.473	0.473
DDX25	TSKS	4435273	4433998	9606.ENSP00000263576	9606.ENSP00000246801	0	0	0	0	0	0	0	0.472	0.472
ADAM32	PLCZ1	4445286	4435703	9606.ENSP00000369238	9606.ENSP00000266505	0	0	0	0	0.062	0	0	0.460	0.472
ADAM29	CCIN	4451894	4440621	9606.ENSP00000484862	9606.ENSP00000334996	0	0	0	0	0.062	0	0	0.461	0.472
COX7B2	OXCT2	4446559	4444032	9606.ENSP00000379784	9606.ENSP00000361914	0	0	0	0	0	0	0	0.472	0.472
TSSK3	ODF1	4444207	4436632	9606.ENSP00000362634	9606.ENSP00000285402	0	0	0	0	0.062	0	0	0.461	0.472
DIAPH3	PFN4	4446994	4439499	9606.ENSP00000383178	9606.ENSP00000322170	0	0	0	0	0	0.162	0	0.396	0.472
TSGA10	AKAP4	4446156	4442131	9606.ENSP00000377123	9606.ENSP00000351327	0	0	0	0	0	0	0	0.472	0.472
AKAP4	UBQLN3	4442131	4441784	9606.ENSP00000351327	9606.ENSP00000347997	0	0	0	0	0.111	0	0	0.429	0.471
C11orf70	AKAP14	4448733	4443743	9606.ENSP00000414390	9606.ENSP00000360485	0	0	0	0	0	0	0	0.471	0.471
ARMC12	C22orf23	4436758	4434087	9606.ENSP00000288065	9606.ENSP00000249079	0	0	0	0	0	0	0	0.471	0.471
TSSK1B	AKAP14	4445906	4443743	9606.ENSP00000375081	9606.ENSP00000360485	0	0	0	0	0	0	0	0.471	0.471
FAM205A	SMCP	4448929	4443178	9606.ENSP00000417711	9606.ENSP00000357754	0	0	0	0	0	0	0	0.471	0.471
C20orf195	NOL4	4451538	4434907	9606.ENSP00000480914	9606.ENSP00000261592	0	0	0	0	0	0	0	0.471	0.471
SLCO6A1	CT83	4449171	4443832	9606.ENSP00000421339	9606.ENSP00000360961	0	0	0	0	0	0	0	0.470	0.470
ADAM29	CCT6B	4451894	4439904	9606.ENSP00000484862	9606.ENSP00000327191	0	0	0	0	0	0	0	0.470	0.470
TPPP2	ARMC12	4439141	4436758	9606.ENSP00000317595	9606.ENSP00000288065	0	0	0	0	0.062	0	0	0.458	0.470
LDHC	PGAM2	4449833	4437386	9606.ENSP00000437783	9606.ENSP00000297283	0	0	0	0	0.086	0.157	0	0.367	0.469
FTMT	KIF2B	4438876	4435855	9606.ENSP00000313691	9606.ENSP00000268919	0	0	0	0	0.104	0	0	0.431	0.469
C1orf158	CAPZA3	4451241	4439828	9606.ENSP00000477802	9606.ENSP00000326238	0	0	0	0	0.469	0	0	0	0.469
ADAM32	FSCB	4445286	4441443	9606.ENSP00000369238	9606.ENSP00000344579	0	0	0	0	0.063	0	0	0.456	0.468
CEP55	SH3GL3	4443758	4439332	9606.ENSP00000360540	9606.ENSP00000320092	0	0	0	0	0	0	0	0.468	0.468
NSUN7	FEM1B	4445597	4438315	9606.ENSP00000371201	9606.ENSP00000307298	0	0	0	0	0	0	0	0.468	0.468
HMGB4	ACTL9	4449567	4439074	9606.ENSP00000430919	9606.ENSP00000316674	0	0	0	0	0.087	0.088	0	0.412	0.468
SMCP	PRR30	4443178	4440625	9606.ENSP00000357754	9606.ENSP00000335017	0	0	0	0	0.060	0	0	0.457	0.467
TSACC	KLHL10	4443071	4437005	9606.ENSP00000357238	9606.ENSP00000293303	0	0	0	0	0	0	0	0.467	0.467
ODF2	ROPN1	4448272	4432740	9606.ENSP00000403453	9606.ENSP00000184183	0	0	0	0	0.062	0	0	0.453	0.465
TTC25	ACTRT2	4451311	4445049	9606.ENSP00000478589	9606.ENSP00000367658	0	0	0	0	0.049	0.067	0	0.446	0.465
ROPN1L	SPATA19	4449174	4437538	9606.ENSP00000421405	9606.ENSP00000299140	0	0	0	0	0.064	0	0	0.452	0.465
TTC29	RFX2	4449251	4438212	9606.ENSP00000423505	9606.ENSP00000306335	0	0	0	0	0	0	0	0.465	0.465
CCDC185	ACTL7A	4442755	4440548	9606.ENSP00000355840	9606.ENSP00000334300	0	0	0	0	0.063	0	0	0.452	0.464
AKAP4	CAMK4	4442131	4436485	9606.ENSP00000351327	9606.ENSP00000282356	0	0	0	0	0	0	0	0.464	0.464
AKAP14	SPATA19	4443743	4437538	9606.ENSP00000360485	9606.ENSP00000299140	0	0	0	0	0	0	0	0.464	0.464
NT5C1B	PFN4	4442298	4439499	9606.ENSP00000352904	9606.ENSP00000322170	0	0	0	0	0.049	0	0	0.459	0.463
C9orf9	ADAD1	4437500	4437298	9606.ENSP00000298546	9606.ENSP00000296513	0	0	0	0	0	0	0	0.463	0.463
SPATA6	C9orf9	4443824	4437500	9606.ENSP00000360913	9606.ENSP00000298546	0	0	0	0	0	0	0	0.463	0.463
ADAM32	CCDC54	4445286	4434823	9606.ENSP00000369238	9606.ENSP00000261058	0	0	0	0	0.062	0	0	0.450	0.462
CCT6B	DNAJC5B	4439904	4436230	9606.ENSP00000327191	9606.ENSP00000276570	0.043	0	0	0	0.109	0.050	0	0.414	0.462
TEX33	TMCO5A	4447305	4439907	9606.ENSP00000386118	9606.ENSP00000327234	0	0	0	0	0.082	0	0	0.437	0.461
HOOK1	OAZ3	4443696	4438895	9606.ENSP00000360252	9606.ENSP00000313922	0	0	0	0	0.061	0	0	0.450	0.461
ALS2CR11	ADAM32	4448531	4445286	9606.ENSP00000409937	9606.ENSP00000369238	0	0	0	0	0.061	0	0	0.449	0.461
ADAD1	PLCZ1	4437298	4435703	9606.ENSP00000296513	9606.ENSP00000266505	0	0	0	0	0.062	0	0	0.448	0.460
C1orf158	TRIM42	4451241	4436669	9606.ENSP00000477802	9606.ENSP00000286349	0	0	0	0	0.460	0	0	0	0.459
TTC12	HSPA4L	4449686	4437284	9606.ENSP00000433757	9606.ENSP00000296464	0	0	0	0	0.232	0.185	0	0.206	0.459
C1orf158	ACTL9	4451241	4439074	9606.ENSP00000477802	9606.ENSP00000316674	0	0	0	0	0.460	0	0	0	0.459
C10orf82	CMTM2	4443278	4435828	9606.ENSP00000358212	9606.ENSP00000268595	0	0	0	0	0.064	0	0	0.446	0.459
C1orf158	PLCZ1	4451241	4435703	9606.ENSP00000477802	9606.ENSP00000266505	0	0	0	0	0.460	0	0	0	0.459
ROPN1L	TTLL6	4449174	4446144	9606.ENSP00000421405	9606.ENSP00000377043	0	0	0	0	0.064	0	0	0.445	0.458
ALS2CR11	ACTL7B	4448531	4444432	9606.ENSP00000409937	9606.ENSP00000363799	0	0	0	0	0.063	0	0	0.446	0.458
MORN3	FAM71A	4441725	4437097	9606.ENSP00000347486	9606.ENSP00000294829	0	0	0	0	0	0	0	0.458	0.458
TCFL5	CCT6B	4440547	4439904	9606.ENSP00000334294	9606.ENSP00000327191	0	0	0	0	0.063	0	0	0.445	0.458
GK2	TEKT1	4442178	4441144	9606.ENSP00000351706	9606.ENSP00000341346	0	0	0	0	0.062	0	0	0.445	0.457
LDHC	TNP2	4449833	4439790	9606.ENSP00000437783	9606.ENSP00000325738	0	0	0	0	0.124	0	0	0.404	0.456
LDHC	ODF1	4449833	4436632	9606.ENSP00000437783	9606.ENSP00000285402	0	0	0	0	0.087	0	0	0.429	0.456
PRM2	TCTE3	4448284	4442738	9606.ENSP00000403681	9606.ENSP00000355736	0	0	0	0	0.082	0	0	0.431	0.456
ARMC4	WDR63	4438220	4437086	9606.ENSP00000306410	9606.ENSP00000294664	0	0	0	0	0.067	0	0	0.441	0.456
TSACC	DYNLRB2	4443071	4437915	9606.ENSP00000357238	9606.ENSP00000302936	0	0	0	0	0	0	0	0.455	0.455
SPAG6	RFX2	4444756	4438212	9606.ENSP00000365811	9606.ENSP00000306335	0	0	0	0	0	0	0	0.455	0.455
GKAP1	ARMC12	4444720	4436758	9606.ENSP00000365550	9606.ENSP00000288065	0	0	0	0	0	0	0	0.455	0.455
TTC25	FSCB	4451311	4441443	9606.ENSP00000478589	9606.ENSP00000344579	0	0	0	0	0	0	0	0.455	0.455
SPATS1	AKAP4	4449289	4442131	9606.ENSP00000424400	9606.ENSP00000351327	0	0	0	0	0.062	0	0	0.442	0.454
UBQLNL	GK2	4445337	4442178	9606.ENSP00000369531	9606.ENSP00000351706	0	0	0	0	0.109	0.262	0	0.236	0.453
C9orf9	CALR3	4437500	4435913	9606.ENSP00000298546	9606.ENSP00000269881	0	0	0	0	0	0	0	0.453	0.453
CMTM1	C6orf165	4445225	4443351	9606.ENSP00000368814	9606.ENSP00000358575	0	0	0	0	0	0	0	0.452	0.452
TTC25	C22orf23	4451311	4434087	9606.ENSP00000478589	9606.ENSP00000249079	0	0	0	0	0	0	0	0.452	0.452
TNP1	GAPDHS	4433673	4433218	9606.ENSP00000236979	9606.ENSP00000222286	0	0	0	0	0.062	0	0	0.440	0.452
TMCO5A	FAM71F1	4439907	4439868	9606.ENSP00000327234	9606.ENSP00000326652	0	0	0	0	0	0	0	0.452	0.452
ACTRT2	PLCZ1	4445049	4435703	9606.ENSP00000367658	9606.ENSP00000266505	0	0	0	0	0.078	0	0	0.429	0.451
FBXL13	CCDC65	4439484	4438815	9606.ENSP00000321927	9606.ENSP00000312706	0	0	0	0	0.087	0	0	0.424	0.451
TNP2	ROPN1	4439790	4432740	9606.ENSP00000325738	9606.ENSP00000184183	0	0	0	0	0.111	0	0	0.408	0.451
ZSCAN5A	KLHL11	4445941	4438944	9606.ENSP00000375593	9606.ENSP00000314608	0	0	0	0	0	0.057	0	0.441	0.450
MORN5	C1orf194	4444258	4443430	9606.ENSP00000362869	9606.ENSP00000358965	0	0	0	0	0.061	0	0	0.439	0.450
ROPN1B	ACRBP	4449357	4433452	9606.ENSP00000426271	9606.ENSP00000229243	0	0	0	0	0	0	0	0.449	0.449
PGK2	DDX25	4438183	4435273	9606.ENSP00000305995	9606.ENSP00000263576	0	0	0	0	0.062	0	0	0.437	0.449
LYZL6	TPPP2	4451816	4439141	9606.ENSP00000483897	9606.ENSP00000317595	0	0	0	0	0.062	0	0	0.437	0.449
TSACC	HRASLS	4443071	4435490	9606.ENSP00000357238	9606.ENSP00000264735	0	0	0	0	0	0	0	0.449	0.449
SPATA4	ZMYND10	4436364	4433547	9606.ENSP00000280191	9606.ENSP00000231749	0	0	0	0	0.061	0	0	0.437	0.449
TEKT1	PRM1	4441144	4438597	9606.ENSP00000341346	9606.ENSP00000310515	0	0	0	0	0	0	0	0.448	0.448
CCDC110	CPXCR1	4438255	4436207	9606.ENSP00000306776	9606.ENSP00000276127	0	0	0	0	0	0	0	0.448	0.448
PRM2	CAPZA3	4448284	4439828	9606.ENSP00000403681	9606.ENSP00000326238	0	0	0	0	0.157	0	0	0.371	0.447
TTC25	CCDC65	4451311	4438815	9606.ENSP00000478589	9606.ENSP00000312706	0	0	0	0	0.188	0	0	0.348	0.447
ODF2	TSSK4	4448272	4440930	9606.ENSP00000403453	9606.ENSP00000339179	0	0	0	0	0	0	0	0.446	0.446
CRISP2	CCDC110	4440928	4438255	9606.ENSP00000339155	9606.ENSP00000306776	0	0	0	0	0.048	0	0	0.442	0.446
ZNF165	ROPN1	4444873	4432740	9606.ENSP00000366542	9606.ENSP00000184183	0	0	0	0	0	0	0	0.445	0.445
SMCP	PRM1	4443178	4438597	9606.ENSP00000357754	9606.ENSP00000310515	0	0	0	0	0.076	0	0	0.425	0.445
SPATA16	TEX35	4441181	4439633	9606.ENSP00000341765	9606.ENSP00000323795	0	0	0	0	0.064	0	0	0.431	0.445
GKAP1	C22orf23	4444720	4434087	9606.ENSP00000365550	9606.ENSP00000249079	0	0	0	0	0	0	0	0.444	0.444
ACTL7B	C22orf23	4444432	4434087	9606.ENSP00000363799	9606.ENSP00000249079	0	0	0	0	0	0	0	0.444	0.444
SPAG6	FBXO39	4444756	4439440	9606.ENSP00000365811	9606.ENSP00000321386	0	0	0	0	0.062	0	0	0.431	0.444
TCTE3	PRM1	4442738	4438597	9606.ENSP00000355736	9606.ENSP00000310515	0	0	0	0	0	0	0	0.443	0.443
CAPZA3	SPERT	4439828	4438484	9606.ENSP00000326238	9606.ENSP00000309189	0	0	0	0	0.443	0	0	0	0.443
TTC12	HSPA1L	4449686	4444601	9606.ENSP00000433757	9606.ENSP00000364805	0	0	0	0	0.130	0.300	0	0.159	0.443
CPXCR1	TULP2	4436207	4433151	9606.ENSP00000276127	9606.ENSP00000221399	0	0	0	0	0	0	0	0.443	0.443
NT5C1B	FSCB	4442298	4441443	9606.ENSP00000352904	9606.ENSP00000344579	0	0	0	0	0.064	0	0	0.429	0.443
ROPN1L	EFCAB11	4449174	4439836	9606.ENSP00000421405	9606.ENSP00000326267	0	0	0	0	0.064	0	0	0.430	0.443
TSSK6	TSACC	4450812	4443071	9606.ENSP00000466477	9606.ENSP00000357238	0	0	0	0	0	0	0	0.442	0.442
LDHC	ACRBP	4449833	4433452	9606.ENSP00000437783	9606.ENSP00000229243	0	0	0	0	0	0	0	0.442	0.442
ADAM2	TNP1	4435632	4433673	9606.ENSP00000265708	9606.ENSP00000236979	0	0	0	0	0.081	0	0	0.418	0.442
CT83	SPACA3	4443832	4435860	9606.ENSP00000360961	9606.ENSP00000269053	0	0	0	0	0	0	0	0.442	0.442
ODF1	ZPBP	4436632	4432627	9606.ENSP00000285402	9606.ENSP00000046087	0	0	0	0	0.062	0	0	0.430	0.442
TSACC	IRGC	4443071	4433890	9606.ENSP00000357238	9606.ENSP00000244314	0	0	0	0	0	0	0	0.442	0.442
FAM71F1	ABHD1	4439868	4439854	9606.ENSP00000326652	9606.ENSP00000326491	0	0	0	0	0	0	0	0.441	0.441
TSSK4	C9orf24	4440930	4437425	9606.ENSP00000339179	9606.ENSP00000297623	0	0	0	0	0	0	0	0.441	0.441
ZNF165	LEMD1	4444873	4442821	9606.ENSP00000366542	9606.ENSP00000356121	0	0	0	0	0	0.064	0	0.428	0.441
TSSK1B	ZMYND12	4445906	4443967	9606.ENSP00000375081	9606.ENSP00000361646	0	0	0	0	0	0	0	0.441	0.441
ROPN1L	TEKT1	4449174	4441144	9606.ENSP00000421405	9606.ENSP00000341346	0	0	0	0	0.168	0	0	0.353	0.440
C1orf158	TPPP2	4451241	4439141	9606.ENSP00000477802	9606.ENSP00000317595	0	0	0	0	0.440	0	0	0	0.440
ACTL7A	PDHA2	4440548	4437139	9606.ENSP00000334300	9606.ENSP00000295266	0	0	0	0	0.063	0	0	0.427	0.440
TSGA10	ACRBP	4446156	4433452	9606.ENSP00000377123	9606.ENSP00000229243	0	0	0	0	0	0	0	0.440	0.440
BOLL	TNP1	4438952	4433673	9606.ENSP00000314792	9606.ENSP00000236979	0	0	0	0	0	0	0	0.440	0.440
TSGA10	SPAG16	4446156	4440373	9606.ENSP00000377123	9606.ENSP00000332592	0	0	0	0	0	0	0	0.440	0.440
TSSK1B	CAPZA3	4445906	4439828	9606.ENSP00000375081	9606.ENSP00000326238	0	0	0	0	0.081	0	0	0.415	0.440
PRM1	PGK2	4438597	4438183	9606.ENSP00000310515	9606.ENSP00000305995	0	0	0	0	0	0	0	0.440	0.440
CCDC110	DKKL1	4438255	4433168	9606.ENSP00000306776	9606.ENSP00000221498	0	0	0	0	0	0	0	0.440	0.440
GTSF1	TMEM31	4450201	4439094	9606.ENSP00000446485	9606.ENSP00000316940	0	0	0	0	0	0	0	0.440	0.440
C6orf201	TEX33	4449130	4447305	9606.ENSP00000420610	9606.ENSP00000386118	0	0	0	0	0.062	0	0	0.427	0.439
CRISP2	ADAD1	4440928	4437298	9606.ENSP00000339155	9606.ENSP00000296513	0	0	0	0	0.063	0	0	0.425	0.439
RFX2	MNS1	4438212	4434784	9606.ENSP00000306335	9606.ENSP00000260453	0	0	0	0	0	0	0	0.439	0.439
PFKP	PDHA2	4445499	4437139	9606.ENSP00000370517	9606.ENSP00000295266	0.059	0	0	0	0.063	0.171	0	0.323	0.439
C1orf194	SH3GL3	4443430	4439332	9606.ENSP00000358965	9606.ENSP00000320092	0	0	0	0	0	0	0	0.439	0.439
PRM2	TEKT1	4448284	4441144	9606.ENSP00000403681	9606.ENSP00000341346	0	0	0	0	0.063	0	0	0.426	0.439
MLF1	TEKT1	4446079	4441144	9606.ENSP00000376568	9606.ENSP00000341346	0	0	0	0	0.061	0	0	0.426	0.438
ACTL7B	FSCB	4444432	4441443	9606.ENSP00000363799	9606.ENSP00000344579	0	0	0	0	0.064	0	0	0.425	0.438
C11orf70	CMTM1	4448733	4445225	9606.ENSP00000414390	9606.ENSP00000368814	0	0	0	0	0.063	0	0	0.425	0.438
ACSBG2	C1orf194	4450779	4443430	9606.ENSP00000465589	9606.ENSP00000358965	0	0	0	0	0	0	0	0.438	0.438
UBQLNL	PDHA2	4445337	4437139	9606.ENSP00000369531	9606.ENSP00000295266	0	0	0	0	0.053	0.076	0	0.408	0.437
ALS2CR11	KLHL10	4448531	4437005	9606.ENSP00000409937	9606.ENSP00000293303	0	0	0	0	0.061	0	0	0.425	0.437
TSACC	PCSK4	4443071	4437704	9606.ENSP00000357238	9606.ENSP00000300954	0	0	0	0	0	0	0	0.437	0.437
SPATS1	SPATA4	4449289	4436364	9606.ENSP00000424400	9606.ENSP00000280191	0	0	0	0	0.064	0	0	0.423	0.436
PRM2	ABHD1	4448284	4439854	9606.ENSP00000403681	9606.ENSP00000326491	0	0	0	0	0	0	0	0.436	0.436
ASRGL1	ROPN1	4448102	4432740	9606.ENSP00000400057	9606.ENSP00000184183	0	0	0	0	0.064	0	0	0.423	0.436
ACSBG2	TSACC	4450779	4443071	9606.ENSP00000465589	9606.ENSP00000357238	0	0	0	0	0	0	0	0.436	0.436
CCDC185	CCIN	4442755	4440621	9606.ENSP00000355840	9606.ENSP00000334996	0	0	0	0	0.086	0	0	0.409	0.436
TTLL6	RFX2	4446144	4438212	9606.ENSP00000377043	9606.ENSP00000306335	0	0	0	0	0.061	0	0	0.423	0.435
FAM209B	TMCO5A	4443724	4439907	9606.ENSP00000360376	9606.ENSP00000327234	0	0	0	0	0.062	0	0	0.423	0.435
DNAL1	SPAG16	4450382	4440373	9606.ENSP00000452037	9606.ENSP00000332592	0	0	0	0	0.053	0	0	0.428	0.435
FAM209A	TMCO5A	4443725	4439907	9606.ENSP00000360379	9606.ENSP00000327234	0	0	0	0	0.062	0	0	0.423	0.435
HMMR	LRR1	4446202	4437475	9606.ENSP00000377492	9606.ENSP00000298288	0	0	0	0	0.434	0	0	0	0.434
GKAP1	FSCB	4444720	4441443	9606.ENSP00000365550	9606.ENSP00000344579	0	0	0	0	0	0	0	0.434	0.434
TTC25	CCDC54	4451311	4434823	9606.ENSP00000478589	9606.ENSP00000261058	0	0	0	0	0	0	0	0.434	0.434
LDHAL6B	PGAM2	4437849	4437386	9606.ENSP00000302393	9606.ENSP00000297283	0	0	0	0	0.086	0.158	0	0.324	0.434
ARMC4	DYNLRB2	4438220	4437915	9606.ENSP00000306410	9606.ENSP00000302936	0	0	0	0	0.077	0	0	0.411	0.433
HOOK1	CEP170	4443696	4442688	9606.ENSP00000360252	9606.ENSP00000355500	0	0	0	0	0	0	0	0.433	0.433
RNF133	MARCH11	4441432	4440427	9606.ENSP00000344489	9606.ENSP00000333181	0	0	0	0	0	0	0	0.433	0.433
TSACC	PLCZ1	4443071	4435703	9606.ENSP00000357238	9606.ENSP00000266505	0	0	0	0	0	0	0	0.433	0.433
TSGA10	ROPN1	4446156	4432740	9606.ENSP00000377123	9606.ENSP00000184183	0	0	0	0	0	0	0	0.433	0.433
KLHL10	SPATA4	4437005	4436364	9606.ENSP00000293303	9606.ENSP00000280191	0	0	0	0	0.062	0	0	0.420	0.432
SPACA3	ADAM2	4435860	4435632	9606.ENSP00000269053	9606.ENSP00000265708	0	0	0	0	0.062	0	0	0.420	0.432
TSSK3	NT5C1B	4444207	4442298	9606.ENSP00000362634	9606.ENSP00000352904	0	0	0	0	0.062	0	0	0.419	0.432
SPDYA	BOLL	4440699	4438952	9606.ENSP00000335628	9606.ENSP00000314792	0	0	0	0	0.061	0	0	0.420	0.432
TCTE3	SPAG16	4442738	4440373	9606.ENSP00000355736	9606.ENSP00000332592	0	0	0	0	0.061	0	0	0.420	0.432
CCIN	KIF2B	4440621	4435855	9606.ENSP00000334996	9606.ENSP00000268919	0	0	0	0	0.083	0	0	0.405	0.431
PPIL6	LRR1	4447734	4437475	9606.ENSP00000392257	9606.ENSP00000298288	0	0	0	0	0	0.182	0	0.333	0.431
ACSBG2	PLCZ1	4450779	4435703	9606.ENSP00000465589	9606.ENSP00000266505	0	0	0	0	0.064	0	0	0.417	0.431
TSSK1B	FBXO39	4445906	4439440	9606.ENSP00000375081	9606.ENSP00000321386	0	0	0	0	0.062	0.157	0	0.337	0.430
HSPA1L	GAPDHS	4444601	4433218	9606.ENSP00000364805	9606.ENSP00000222286	0.045	0	0	0	0.081	0.173	0	0.308	0.430
ACTRT2	GKAP1	4445049	4444720	9606.ENSP00000367658	9606.ENSP00000365550	0	0	0	0	0	0	0	0.430	0.430
DNAJB8	SPANXD	4448895	4443558	9606.ENSP00000417418	9606.ENSP00000359546	0	0	0	0	0	0	0	0.430	0.430
ADAM2	YBX2	4435632	4432575	9606.ENSP00000265708	9606.ENSP00000007699	0	0	0	0	0.061	0	0	0.418	0.430
USP2	CCNA1	4434754	4434435	9606.ENSP00000260187	9606.ENSP00000255465	0	0	0	0	0.058	0.379	0	0.104	0.430
TSSK6	CALR3	4450812	4435913	9606.ENSP00000466477	9606.ENSP00000269881	0	0	0	0	0	0	0	0.430	0.430
CAPZA3	PRM1	4439828	4438597	9606.ENSP00000326238	9606.ENSP00000310515	0	0	0	0	0.065	0	0	0.416	0.430
ADAM2	DKKL1	4435632	4433168	9606.ENSP00000265708	9606.ENSP00000221498	0	0	0	0	0	0	0	0.430	0.430
SPA17	DKKL1	4449623	4433168	9606.ENSP00000432305	9606.ENSP00000221498	0	0	0	0	0	0	0	0.429	0.429
CRISP2	TNP1	4440928	4433673	9606.ENSP00000339155	9606.ENSP00000236979	0	0	0	0	0.146	0	0	0.358	0.429
ODF2	ASRGL1	4448272	4448102	9606.ENSP00000403453	9606.ENSP00000400057	0	0	0	0	0	0	0	0.429	0.429
TSACC	CRISP2	4443071	4440928	9606.ENSP00000357238	9606.ENSP00000339155	0	0	0	0	0.062	0	0	0.416	0.429
ACTL7B	PRR30	4444432	4440625	9606.ENSP00000363799	9606.ENSP00000335017	0	0	0	0	0.088	0	0	0.400	0.429
SMCP	TNP1	4443178	4433673	9606.ENSP00000357754	9606.ENSP00000236979	0	0	0	0	0.088	0	0	0.399	0.428
CAMK4	TNP1	4436485	4433673	9606.ENSP00000282356	9606.ENSP00000236979	0	0	0	0	0	0	0	0.428	0.428
SPATA19	ODF1	4437538	4436632	9606.ENSP00000299140	9606.ENSP00000285402	0	0	0	0	0.111	0	0	0.383	0.428
PRM2	CRISP2	4448284	4440928	9606.ENSP00000403681	9606.ENSP00000339155	0	0	0	0	0.107	0	0	0.386	0.428
CCDC185	TKTL2	4442755	4436384	9606.ENSP00000355840	9606.ENSP00000280605	0	0	0	0	0.079	0	0	0.405	0.428
CEP170	TMCO5A	4442688	4439907	9606.ENSP00000355500	9606.ENSP00000327234	0	0	0	0	0	0	0	0.428	0.428
SPA17	SPAG6	4449623	4444756	9606.ENSP00000432305	9606.ENSP00000365811	0	0	0	0	0.106	0	0	0.386	0.427
GALNTL5	CARHSP1	4451369	4446568	9606.ENSP00000479207	9606.ENSP00000379838	0	0	0	0	0.055	0	0	0.419	0.427
BANF2	TEX35	4449894	4439633	9606.ENSP00000439128	9606.ENSP00000323795	0	0	0	0	0.066	0	0	0.412	0.427
FAM71E1	TEX33	4450985	4447305	9606.ENSP00000471272	9606.ENSP00000386118	0	0	0	0	0.062	0	0	0.415	0.427
ADAM32	CRISP2	4445286	4440928	9606.ENSP00000369238	9606.ENSP00000339155	0	0	0	0	0.063	0	0	0.413	0.427
HOOK1	ODF1	4443696	4436632	9606.ENSP00000360252	9606.ENSP00000285402	0	0	0	0	0.061	0	0	0.415	0.427
EFCAB11	KLHL10	4439836	4437005	9606.ENSP00000326267	9606.ENSP00000293303	0	0	0	0	0	0.055	0	0.418	0.427
FBXO39	ARMC3	4439440	4437454	9606.ENSP00000321386	9606.ENSP00000298032	0	0	0	0	0.064	0	0	0.413	0.427
ACTL7B	TSSK3	4444432	4444207	9606.ENSP00000363799	9606.ENSP00000362634	0	0	0	0	0	0.078	0	0.404	0.427
ADAM29	PRR30	4451894	4440625	9606.ENSP00000484862	9606.ENSP00000335017	0	0	0	0	0.063	0	0	0.412	0.426
CABYR	HOOK1	4451793	4443696	9606.ENSP00000483621	9606.ENSP00000360252	0	0	0	0	0	0	0	0.426	0.426
SCP2D1	OVOL2	4444889	4436306	9606.ENSP00000366645	9606.ENSP00000278780	0	0	0	0	0	0	0	0.426	0.426
MORN5	FAM71F1	4444258	4439868	9606.ENSP00000362869	9606.ENSP00000326652	0	0	0	0	0	0	0	0.427	0.426
ALS2CR11	PLCZ1	4448531	4435703	9606.ENSP00000409937	9606.ENSP00000266505	0	0	0	0	0.063	0	0	0.412	0.426
ACSBG2	ALS2CR11	4450779	4448531	9606.ENSP00000465589	9606.ENSP00000409937	0	0	0	0	0.063	0	0	0.413	0.426
TSGA10	ACTL7A	4446156	4440548	9606.ENSP00000377123	9606.ENSP00000334300	0	0	0	0	0	0	0	0.426	0.426
PRPS1L1	PGK2	4449298	4438183	9606.ENSP00000424595	9606.ENSP00000305995	0.072	0	0	0	0.083	0	0	0.380	0.426
CCIN	PLCZ1	4440621	4435703	9606.ENSP00000334996	9606.ENSP00000266505	0	0	0	0	0.063	0	0	0.412	0.425
ALS2CR11	IRGC	4448531	4433890	9606.ENSP00000409937	9606.ENSP00000244314	0	0	0	0	0.063	0	0	0.411	0.425
CRISP2	ODF1	4440928	4436632	9606.ENSP00000339155	9606.ENSP00000285402	0	0	0	0	0.081	0	0	0.401	0.425
TTLL6	TTLL10	4446144	4445188	9606.ENSP00000377043	9606.ENSP00000368592	0	0	0	0.575	0.062	0	0	0.916	0.425
PCYT2	FEM1B	4450019	4438315	9606.ENSP00000442050	9606.ENSP00000307298	0	0	0	0	0	0	0	0.424	0.424
GTSF1L	TMEM31	4444075	4439094	9606.ENSP00000362094	9606.ENSP00000316940	0	0	0	0	0	0	0	0.425	0.424
ROPN1L	ARMC4	4449174	4438220	9606.ENSP00000421405	9606.ENSP00000306410	0	0	0	0	0.113	0	0	0.377	0.424
BOLL	TRIM36	4438952	4436486	9606.ENSP00000314792	9606.ENSP00000282369	0	0	0	0	0.061	0.062	0	0.399	0.424
WDR78	TBPL1	4443655	4433679	9606.ENSP00000360065	9606.ENSP00000237264	0	0	0	0	0.063	0.262	0	0.235	0.424
ACTL7A	PGK2	4440548	4438183	9606.ENSP00000334300	9606.ENSP00000305995	0	0	0	0	0.098	0.080	0	0.360	0.423
SPATA16	CAPZA3	4441181	4439828	9606.ENSP00000341765	9606.ENSP00000326238	0	0	0	0	0.083	0	0	0.397	0.423
TTC25	ACTL7B	4451311	4444432	9606.ENSP00000478589	9606.ENSP00000363799	0	0	0	0	0.049	0.067	0	0.402	0.423
PRM1	YBX2	4438597	4432575	9606.ENSP00000310515	9606.ENSP00000007699	0	0	0	0	0	0	0	0.422	0.422
IQUB	AKAP14	4448933	4443743	9606.ENSP00000417769	9606.ENSP00000360485	0	0	0	0	0	0	0	0.422	0.422
LRR1	CCNB2	4437475	4436767	9606.ENSP00000298288	9606.ENSP00000288207	0	0	0	0	0.376	0.081	0	0.072	0.422
FSCB	CRISP2	4441443	4440928	9606.ENSP00000344579	9606.ENSP00000339155	0	0	0	0	0.079	0	0	0.398	0.422
DNAJB8	SPANXA1	4448895	4443560	9606.ENSP00000417418	9606.ENSP00000359550	0	0	0	0	0	0	0	0.423	0.422
ACTL7B	KIF2B	4444432	4435855	9606.ENSP00000363799	9606.ENSP00000268919	0	0.001	0	0	0.100	0.067	0	0.365	0.421
CABYR	TSGA10	4451793	4446156	9606.ENSP00000483621	9606.ENSP00000377123	0	0	0	0	0	0	0	0.421	0.421
TSSK4	ADAM2	4440930	4435632	9606.ENSP00000339179	9606.ENSP00000265708	0	0	0	0	0.061	0	0	0.407	0.420
ALS2CR11	PCSK4	4448531	4437704	9606.ENSP00000409937	9606.ENSP00000300954	0	0	0	0	0	0	0	0.420	0.420
C20orf85	AXDND1	4443685	4442927	9606.ENSP00000360210	9606.ENSP00000356590	0	0	0	0	0	0	0	0.421	0.420
CT83	CPXCR1	4443832	4436207	9606.ENSP00000360961	9606.ENSP00000276127	0	0	0	0	0	0	0	0.421	0.420
SMCP	FAM71F1	4443178	4439868	9606.ENSP00000357754	9606.ENSP00000326652	0	0	0	0	0	0	0	0.420	0.420
C6orf201	FAM181A	4449130	4435774	9606.ENSP00000420610	9606.ENSP00000267594	0	0	0	0	0	0	0	0.421	0.420
AKAP14	CCDC54	4443743	4434823	9606.ENSP00000360485	9606.ENSP00000261058	0	0	0	0	0	0	0	0.421	0.420
DNAAF3	RSPH3	4449807	4434243	9606.ENSP00000436975	9606.ENSP00000252655	0	0	0	0	0	0	0	0.420	0.420
TEKT1	TRIM36	4441144	4436486	9606.ENSP00000341346	9606.ENSP00000282369	0	0	0	0	0	0	0	0.421	0.420
ADORA3	APH1B	4443373	4434968	9606.ENSP00000358730	9606.ENSP00000261879	0	0	0	0	0	0	0	0.419	0.419
TSSK1B	FTMT	4445906	4438876	9606.ENSP00000375081	9606.ENSP00000313691	0	0	0	0	0.062	0.062	0	0.393	0.419
DYNLL2	DNAJC5B	4451197	4436230	9606.ENSP00000477310	9606.ENSP00000276570	0	0	0	0	0	0	0	0.419	0.419
FTMT	PDHA2	4438876	4437139	9606.ENSP00000313691	9606.ENSP00000295266	0	0	0	0	0.052	0	0	0.412	0.419
NT5C1B	LYZL4	4442298	4436741	9606.ENSP00000352904	9606.ENSP00000287748	0	0	0	0	0	0	0	0.419	0.418
PHTF1	FSCN3	4443357	4435650	9606.ENSP00000358617	9606.ENSP00000265825	0	0	0	0	0	0	0	0.418	0.418
ADAM32	C22orf23	4445286	4434087	9606.ENSP00000369238	9606.ENSP00000249079	0	0	0	0	0	0	0	0.418	0.418
KLHL10	DDX25	4437005	4435273	9606.ENSP00000293303	9606.ENSP00000263576	0	0	0	0	0.062	0	0	0.404	0.417
ARMC4	ARMC3	4438220	4437454	9606.ENSP00000306410	9606.ENSP00000298032	0	0	0	0.555	0.111	0	0	0.783	0.417
ADAM32	ARMC12	4445286	4436758	9606.ENSP00000369238	9606.ENSP00000288065	0	0	0	0	0.062	0	0	0.403	0.417
CRISP2	HRASLS5	4440928	4437799	9606.ENSP00000339155	9606.ENSP00000301790	0	0	0	0	0.113	0	0	0.369	0.417
MORN3	SPAG16	4441725	4440373	9606.ENSP00000347486	9606.ENSP00000332592	0	0	0	0	0.062	0	0	0.403	0.416
CCDC110	SPATA4	4438255	4436364	9606.ENSP00000306776	9606.ENSP00000280191	0	0	0	0	0.062	0	0	0.403	0.416
HEMGN	GTSF1	4451443	4450201	9606.ENSP00000480020	9606.ENSP00000446485	0	0	0	0	0.189	0	0	0.309	0.416
SPA17	BRDT	4449623	4447528	9606.ENSP00000432305	9606.ENSP00000387822	0	0	0	0	0	0	0	0.417	0.416
PFKP	HSPA4L	4445499	4437284	9606.ENSP00000370517	9606.ENSP00000296464	0	0	0	0	0.111	0.050	0	0.362	0.415
TTC25	GKAP1	4451311	4444720	9606.ENSP00000478589	9606.ENSP00000365550	0	0	0	0	0	0	0	0.415	0.415
CDKN3	CCNA1	4440665	4434435	9606.ENSP00000335357	9606.ENSP00000255465	0	0	0	0	0.142	0.112	0	0.293	0.415
C10orf62	TNP1	4443590	4433673	9606.ENSP00000359674	9606.ENSP00000236979	0	0	0	0	0.101	0	0	0.377	0.415
C10orf82	FAM71A	4443278	4437097	9606.ENSP00000358212	9606.ENSP00000294829	0	0	0	0	0.058	0	0	0.405	0.415
ODF2	AKAP4	4448272	4442131	9606.ENSP00000403453	9606.ENSP00000351327	0	0	0	0	0.063	0	0	0.400	0.414
TSSK3	FAM24A	4444207	4443217	9606.ENSP00000362634	9606.ENSP00000357889	0	0	0	0	0.062	0	0	0.401	0.414
DAW1	ARMC4	4438735	4438220	9606.ENSP00000311899	9606.ENSP00000306410	0	0	0	0	0.123	0	0	0.359	0.414
ACTRT2	PDHA2	4445049	4437139	9606.ENSP00000367658	9606.ENSP00000295266	0	0	0	0	0.083	0	0	0.386	0.413
TEKT1	ERICH3	4441144	4439541	9606.ENSP00000341346	9606.ENSP00000322609	0	0	0	0	0.129	0	0	0.353	0.413
SPINK2	TSSK1B	4449340	4445906	9606.ENSP00000425961	9606.ENSP00000375081	0	0	0	0	0.061	0	0	0.400	0.413
C2orf57	PLCZ1	4439003	4435703	9606.ENSP00000315557	9606.ENSP00000266505	0	0	0	0	0.064	0	0	0.399	0.413
PRM2	TSSK3	4448284	4444207	9606.ENSP00000403681	9606.ENSP00000362634	0	0	0	0	0.062	0	0	0.400	0.413
SLCO6A1	CRISP2	4449171	4440928	9606.ENSP00000421339	9606.ENSP00000339155	0	0	0	0	0.062	0	0	0.400	0.413
CMTM1	AKAP14	4445225	4443743	9606.ENSP00000368814	9606.ENSP00000360485	0	0	0	0	0	0	0	0.413	0.413
CCDC54	C22orf23	4434823	4434087	9606.ENSP00000261058	9606.ENSP00000249079	0	0	0	0	0	0	0	0.413	0.412
PRM1	TRIM36	4438597	4436486	9606.ENSP00000310515	9606.ENSP00000282369	0	0	0	0	0	0	0	0.413	0.412
ACTRT2	PRR30	4445049	4440625	9606.ENSP00000367658	9606.ENSP00000335017	0	0	0	0	0.118	0	0	0.360	0.412
ALS2CR11	CRISP2	4448531	4440928	9606.ENSP00000409937	9606.ENSP00000339155	0	0	0	0	0.064	0	0	0.397	0.412
PRM2	GAPDHS	4448284	4433218	9606.ENSP00000403681	9606.ENSP00000222286	0	0	0	0	0.062	0	0	0.399	0.412
C1orf194	FAM71F1	4443430	4439868	9606.ENSP00000358965	9606.ENSP00000326652	0	0	0	0	0	0	0	0.413	0.412
LDHC	DKKL1	4449833	4433168	9606.ENSP00000437783	9606.ENSP00000221498	0	0	0	0	0	0	0	0.413	0.412
SPATA19	PDHA2	4437538	4437139	9606.ENSP00000299140	9606.ENSP00000295266	0	0	0	0	0.075	0	0	0.389	0.411
SLCO6A1	ADAM2	4449171	4435632	9606.ENSP00000421339	9606.ENSP00000265708	0	0	0	0	0.062	0	0	0.398	0.411
ATP8B3	PCSK4	4438677	4437704	9606.ENSP00000311336	9606.ENSP00000300954	0	0	0	0	0.062	0.186	0	0.291	0.411
ACTL7B	ARMC12	4444432	4436758	9606.ENSP00000363799	9606.ENSP00000288065	0	0	0	0	0.061	0	0	0.399	0.411
TSACC	MS4A6E	4443071	4437649	9606.ENSP00000357238	9606.ENSP00000300182	0	0	0	0	0	0	0	0.411	0.410
RFX2	LYL1	4438212	4435499	9606.ENSP00000306335	9606.ENSP00000264824	0	0	0	0	0	0	0	0.410	0.410
AKAP4	YBX2	4442131	4432575	9606.ENSP00000351327	9606.ENSP00000007699	0	0	0	0	0.062	0	0	0.397	0.410
TNP2	PIWIL1	4439790	4433925	9606.ENSP00000325738	9606.ENSP00000245255	0	0	0	0	0.063	0	0	0.397	0.410
ACSBG2	KLHL10	4450779	4437005	9606.ENSP00000465589	9606.ENSP00000293303	0	0	0	0	0.064	0	0	0.394	0.409
KLHL10	ZPBP	4437005	4432627	9606.ENSP00000293303	9606.ENSP00000046087	0	0	0	0	0.065	0	0	0.394	0.409
SPATA16	ACRBP	4441181	4433452	9606.ENSP00000341765	9606.ENSP00000229243	0	0	0	0	0	0	0	0.409	0.409
DDX25	TNP1	4435273	4433673	9606.ENSP00000263576	9606.ENSP00000236979	0	0	0	0	0.062	0	0	0.394	0.408
GAPDHS	ROPN1	4433218	4432740	9606.ENSP00000222286	9606.ENSP00000184183	0	0	0	0	0	0	0	0.408	0.408
PGR	LYPLA1	4439740	4439327	9606.ENSP00000325120	9606.ENSP00000320043	0	0	0	0	0	0.050	0	0.403	0.408
CCT6B	ODF1	4439904	4436632	9606.ENSP00000327191	9606.ENSP00000285402	0	0	0	0	0.061	0.123	0	0.339	0.408
COX6B2	CALR3	4450844	4435913	9606.ENSP00000467266	9606.ENSP00000269881	0	0	0	0	0	0	0	0.407	0.407
TRIM36	DDX25	4436486	4435273	9606.ENSP00000282369	9606.ENSP00000263576	0	0	0	0	0.061	0	0	0.394	0.407
TSACC	PRR30	4443071	4440625	9606.ENSP00000357238	9606.ENSP00000335017	0	0	0	0	0	0	0	0.407	0.407
MORN5	FAM209A	4444258	4443725	9606.ENSP00000362869	9606.ENSP00000360379	0	0	0	0	0	0	0	0.406	0.406
FAM209B	C1orf194	4443724	4443430	9606.ENSP00000360376	9606.ENSP00000358965	0	0	0	0	0	0	0	0.406	0.406
MORN5	FAM209B	4444258	4443724	9606.ENSP00000362869	9606.ENSP00000360376	0	0	0	0	0	0	0	0.406	0.406
GKAP1	CCDC54	4444720	4434823	9606.ENSP00000365550	9606.ENSP00000261058	0	0	0	0	0	0	0	0.406	0.406
FAM209A	C1orf194	4443725	4443430	9606.ENSP00000360379	9606.ENSP00000358965	0	0	0	0	0	0	0	0.406	0.406
ENSG00000216937	CCDC67	4442603	4437456	9606.ENSP00000355078	9606.ENSP00000298050	0	0	0	0	0.064	0	0	0.392	0.406
ROPN1L	RFX2	4449174	4438212	9606.ENSP00000421405	9606.ENSP00000306335	0	0	0	0	0	0	0	0.405	0.405
CABYR	SPACA3	4451793	4435860	9606.ENSP00000483621	9606.ENSP00000269053	0	0	0	0	0	0	0	0.405	0.405
FAM209B	FAM71F1	4443724	4439868	9606.ENSP00000360376	9606.ENSP00000326652	0	0	0	0	0	0	0	0.405	0.405
FAM209A	FAM71F1	4443725	4439868	9606.ENSP00000360379	9606.ENSP00000326652	0	0	0	0	0	0	0	0.405	0.405
FAM209B	FAM71A	4443724	4437097	9606.ENSP00000360376	9606.ENSP00000294829	0	0	0	0	0	0	0	0.404	0.404
ADAM32	ACTRT2	4445286	4445049	9606.ENSP00000369238	9606.ENSP00000367658	0	0	0	0	0.062	0	0	0.391	0.404
FAM209A	FAM71A	4443725	4437097	9606.ENSP00000360379	9606.ENSP00000294829	0	0	0	0	0	0	0	0.404	0.404
C10orf62	HRASLS5	4443590	4437799	9606.ENSP00000359674	9606.ENSP00000301790	0	0	0	0	0.097	0	0	0.366	0.403
CT83	CCDC110	4443832	4438255	9606.ENSP00000360961	9606.ENSP00000306776	0	0	0	0	0	0	0	0.403	0.403
TTLL10	CCDC89	4445188	4439382	9606.ENSP00000368592	9606.ENSP00000320649	0	0	0	0	0	0	0	0.403	0.403
ZNF165	CALR3	4444873	4435913	9606.ENSP00000366542	9606.ENSP00000269881	0	0	0	0	0	0.056	0	0.393	0.402
ASRGL1	TKTL2	4448102	4436384	9606.ENSP00000400057	9606.ENSP00000280605	0	0	0	0	0	0	0	0.402	0.402
KIF15	ULK4	4439659	4437801	9606.ENSP00000324020	9606.ENSP00000301831	0	0	0	0	0.150	0.262	0	0.123	0.401
PGK2	HSPA4L	4438183	4437284	9606.ENSP00000305995	9606.ENSP00000296464	0.043	0	0	0	0.097	0.124	0	0.302	0.401
DYNLL2	SPAG16	4451197	4440373	9606.ENSP00000477310	9606.ENSP00000332592	0	0	0	0	0	0	0	0.401	0.401
SPATA6	ZPBP	4443824	4432627	9606.ENSP00000360913	9606.ENSP00000046087	0	0	0	0	0	0	0	0.401	0.401
COX6B2	CPXCR1	4450844	4436207	9606.ENSP00000467266	9606.ENSP00000276127	0	0	0	0	0	0	0	0.400	0.400
CCDC11	SPERT	4446827	4438484	9606.ENSP00000381553	9606.ENSP00000309189	0	0	0	0	0	0	0	0.400	0.400
LDHC	TCTE3	4449833	4442738	9606.ENSP00000437783	9606.ENSP00000355736	0	0	0	0	0.081	0	0	0.374	0.400
FAM205A	TSACC	4448929	4443071	9606.ENSP00000417711	9606.ENSP00000357238	0	0	0	0	0	0	0	0.400	0.400
CABYR	AKAP14	4451793	4443743	9606.ENSP00000483621	9606.ENSP00000360485	0	0	0	0	0	0	0	0.400	0.400
SPATA6	TMEM31	4443824	4439094	9606.ENSP00000360913	9606.ENSP00000316940	0	0	0	0	0	0	0	0.400	0.400
TTC25	ADAM32	4451311	4445286	9606.ENSP00000478589	9606.ENSP00000369238	0	0	0	0	0	0	0	0.400	0.400
PCSK4	C22orf23	4437704	4434087	9606.ENSP00000300954	9606.ENSP00000249079	0	0	0	0	0.064	0	0	0.386	0.400
ALS2CR11	DYNLRB2	4448531	4437915	9606.ENSP00000409937	9606.ENSP00000302936	0	0	0	0	0	0	0	0.400	0.400
TSSK6	PRM2	4450812	4448284	9606.ENSP00000466477	9606.ENSP00000403681	0	0	0	0	0.092	0	0	0.367	0.400
